# Supplementary material for: Glucosylceramide is essential for Heartland and Dabie bandavirus glycoprotein-induced membrane fusion
Source: PLoS Pathog. 2023 Mar 15;19(3):e1011232. doi: 10.1371/journal.ppat.1011232 (PMC10016662; doi:10.1371/journal.ppat.1011232)
Supplement: S1 File — The CRISPR/KO results included the Gene ID, number of identified sgRNA, false-discovery rate, and p-value, with the results ranked by p-value. (XLSX) [file ppat.1011232.s013.xlsx]

## Sheet: EH_Screen.gene_summary
id	num	neg|score	neg|p-value	neg|fdr	neg|rank	neg|goodsgrna	neg|lfc	pos|score	pos|p-value	pos|fdr	pos|rank	pos|goodsgrna	pos|lfc	Pvalue < 0.05; FC >2
ARL13B	3	0.99998	0.99998	0.999983	21669	0	5.1681	2.2381e-05	6.6482e-05	0.567657	1	3	5.1681	Y
OR2B11	3	0.90422	0.90422	0.999509	19538	0	1.5659	2.3464e-05	7.1965e-05	0.567657	2	1	1.5659
PHF12	3	0.85402	0.85511	0.999509	18534	1	8.4159	2.6034e-05	7.859e-05	0.567657	3	2	8.4159	Y
UGCG	3	0.84637	0.84829	0.999509	18393	1	7.5924	3.6913e-05	0.00011446	0.62005	4	2	7.5924	Y
hsa-mir-5705	4	0.99994	0.99995	0.999983	21668	0	4.2479	5.5295e-05	0.00019762	0.761551	5	4	4.2479	Y
SFRP1	3	0.32069	0.47439	0.999509	10135	2	-0.73644	7.0392e-05	0.00021087	0.761551	6	1	-0.73644
MLLT11	3	0.8209	0.82716	0.999509	17913	1	6.9543	9.2434e-05	0.00027164	0.764233	7	2	6.9543	Y
RNGTT	3	0.099097	0.21911	0.998074	4633	2	-1.6481	0.00011732	0.00035206	0.79613	8	1	-1.6481
RAB5C	3	0.12695	0.26916	0.998074	5676	1	6.8722	0.00012318	0.00036988	0.79613	9	2	6.8722	Y
HN1L	3	0.99986	0.99987	0.999959	21667	0	5.5046	0.00013626	0.00040415	0.79613	10	3	5.5046	Y
OR2A7	2	0.61932	0.63292	0.999509	15170	1	6.4174	0.00014078	0.00028215	0.764233	11	1	6.4174	Y
MED25	3	0.25086	0.40164	0.999509	8580	1	6.7636	0.00016103	0.0004768	0.860974	12	2	6.7636	Y
CRLF1	3	0.9998	0.9998	0.999934	21666	0	6.2915	0.00020405	0.00059605	0.893823	13	3	6.2915	Y
CNGA1	3	0.99979	0.99979	0.999934	21665	0	4.3738	0.00021046	0.00061524	0.893823	14	3	4.3738	Y
hsa-mir-4728	4	0.49073	0.66244	0.999509	13750	2	-0.12874	0.00021899	0.00083502	0.893823	15	1	-0.12874
SLITRK5	3	0.76534	0.78749	0.999509	17067	1	6.5781	0.00022928	0.00067784	0.893823	16	2	6.5781	Y
MMP13	3	0.99977	0.99976	0.999934	21664	0	4.5493	0.00023209	0.00068972	0.893823	17	3	4.5493	Y
hsa-mir-3915	4	0.99576	0.99577	0.999714	21584	0	5.2196	0.00023209	0.00088939	0.893823	18	3	5.2196	Y
ZBTB48	3	0.99974	0.99974	0.999934	21663	0	4.5567	0.00025571	0.00074958	0.893823	19	3	4.5567	Y
PPME1	3	0.90108	0.90113	0.999509	19465	0	3.1452	0.00025809	0.00075871	0.893823	20	2	3.1452	Y
hsa-mir-4760	4	0.94618	0.94609	0.999509	20490	0	4.3873	0.000292	0.0011078	0.893823	21	3	4.3873	Y
OR2T34	3	0.94769	0.94788	0.999509	20519	0	6.1233	0.00030854	0.00089488	0.893823	22	2	6.1233	Y
SPTSSA	3	0.99968	0.99968	0.999934	21662	0	4.3753	0.00032022	0.00093828	0.893823	23	3	4.3753	Y
HSD17B8	3	0.99967	0.99967	0.999934	21661	0	4.2259	0.00032664	0.00095656	0.893823	24	3	4.2259	Y
HPR	3	0.44914	0.60416	0.999509	12832	2	-0.19414	0.00035193	0.0010397	0.893823	25	1	-0.19414
VN1R4	3	0.97862	0.97869	0.999509	21176	0	6.1809	0.00035964	0.0010585	0.893823	26	2	6.1809	Y
hsa-mir-556	3	0.97147	0.97154	0.999509	21032	0	1.3642	0.00039885	0.0011654	0.893823	27	1	1.3642
hsa-mir-4782	4	0.66834	0.79826	0.999509	15792	2	0.39758	0.00040666	0.0015327	0.893823	28	1	0.39758
TXLNG	3	0.99957	0.99957	0.999934	21660	0	4.6567	0.00042533	0.0012476	0.893823	29	3	4.6567	Y
NAT1	3	0.49134	0.64605	0.999509	13755	1	6.1833	0.00044697	0.0013162	0.893823	30	2	6.1833	Y
SLC6A11	3	0.89306	0.8931	0.999509	19287	0	1.7466	0.00049268	0.00144	0.893823	31	1	1.7466
NUP160	3	0.99949	0.99949	0.999934	21659	0	4.0583	0.00050943	0.0014816	0.893823	32	3	4.0583	Y
TSC22D3	3	0.99949	0.99949	0.999934	21658	0	5.4984	0.00051123	0.0014861	0.893823	33	3	5.4984	Y
DRD3	3	0.99949	0.99948	0.999934	21657	0	3.7438	0.00051483	0.0014925	0.893823	34	3	3.7438	Y
ETV4	3	0.99946	0.99946	0.999934	21656	0	3.8903	0.00054276	0.0015729	0.893823	35	3	3.8903	Y
HIST1H4B	3	0.99945	0.99945	0.999934	21655	0	3.7081	0.00055092	0.0015967	0.893823	36	3	3.7081	Y
FAM118A	3	0.99944	0.99944	0.999934	21654	0	4.6984	0.00056427	0.0016337	0.893823	37	3	4.6984	Y
hsa-mir-6888	4	0.57551	0.72603	0.999509	14705	1	3.005	0.00056878	0.0021327	0.893823	38	2	3.005	Y
SLC4A9	3	0.91302	0.91303	0.999509	19738	0	1.0944	0.0005865	0.0017018	0.893823	39	1	1.0944
hsa-mir-2681	4	0.59091	0.7378	0.999509	14866	2	-0.22099	0.0005943	0.0022209	0.893823	40	1	-0.22099
ZNF705A	3	0.99938	0.99938	0.999934	21653	0	4.1078	0.00062462	0.0018117	0.893823	41	3	4.1078	Y
C15orf27	3	0.10928	0.23828	0.998074	5034	1	0.66979	0.00063341	0.0018329	0.893823	42	1	0.66979
CRYM	3	0.40191	0.55704	0.999509	11834	1	5.3153	0.0006362	0.0018416	0.893823	43	2	5.3153	Y
hsa-mir-4735	4	0.80526	0.85514	0.999509	17652	1	3.1868	0.0006703	0.0024996	0.893823	44	2	3.1868	Y
GPR137C	3	0.99917	0.99917	0.999934	21652	0	3.4058	0.00068032	0.0019632	0.893823	45	3	3.4058	Y
hsa-mir-1284	4	0.91147	0.91451	0.999509	19698	1	3.0864	0.00070596	0.0026316	0.893823	46	3	3.0864	Y
BRK1	3	0.99442	0.9945	0.999607	21551	0	5.7322	0.0007128	0.0020488	0.893823	47	3	5.7322	Y
hsa-mir-6782	4	0.90631	0.9106	0.999509	19577	1	2.7285	0.00071939	0.002675	0.893823	48	3	2.7285	Y
LILRA3	3	0.081717	0.18545	0.997156	3943	1	4.4226	0.00072723	0.0020897	0.893823	49	2	4.4226	Y
SPTLC1	3	0.8556	0.85654	0.999509	18556	1	5.6426	0.00074464	0.002145	0.893823	50	2	5.6426	Y
ZNF728	3	0.9444	0.94455	0.999509	20449	0	5.0712	0.0007712	0.0022186	0.893823	51	2	5.0712	Y
FRY	3	0.055132	0.13097	0.98351	2837	2	-2.6576	0.00077413	0.0022286	0.893823	52	1	-2.6576
NUF2	3	0.98869	0.98882	0.999509	21425	0	5.4932	0.0007952	0.0022844	0.893823	53	2	5.4932	Y
S100A7A	3	0.96688	0.96699	0.999509	20929	0	5.5694	0.00081344	0.0023337	0.893823	54	2	5.5694	Y
KISS1	3	0.8447	0.84687	0.999509	18354	1	0.4378	0.00082104	0.0023538	0.893823	55	1	0.4378
ROCK1	3	0.74643	0.7754	0.999509	16804	1	5.8975	0.0008211	0.0023538	0.893823	56	2	5.8975	Y
MAGEE2	3	0.65945	0.72609	0.999509	15674	1	0.42729	0.00086794	0.0024818	0.893823	57	1	0.42729
ZNF445	3	0.99913	0.99913	0.999934	21651	0	3.9776	0.00087037	0.0024877	0.893823	58	3	3.9776	Y
SPINT3	3	0.62513	0.70915	0.999509	15244	1	5.0756	0.00088207	0.002522	0.893823	59	2	5.0756	Y
C1orf56	3	0.76022	0.78418	0.999509	16984	1	2.3548	0.00091484	0.0026161	0.893823	60	2	2.3548	Y
C2orf49	3	0.99904	0.99905	0.999928	21650	0	4.0762	0.00095649	0.0027322	0.893823	61	3	4.0762	Y
SEC61A2	3	0.99904	0.99904	0.999928	21649	0	3.5935	0.00096196	0.0027436	0.893823	62	3	3.5935	Y
B3GAT1	3	0.074895	0.17173	0.986345	3693	1	4.89	0.00096837	0.0027596	0.893823	63	2	4.89	Y
SYNCRIP	3	0.99903	0.99904	0.999928	21648	0	3.4505	0.00097022	0.0027637	0.893823	64	3	3.4505	Y
MBOAT1	3	0.99901	0.99901	0.999928	21647	0	4.3022	0.0009948	0.0028318	0.901349	65	3	4.3022	Y
PCP4	3	0.62604	0.70958	0.999509	15251	1	4.3023	0.0010086	0.0028701	0.901349	66	2	4.3023	Y
hsa-mir-206	4	0.33715	0.55074	0.999509	10476	2	2.3712	0.0010531	0.0038726	0.912208	67	2	2.3712	Y
DBNDD2	3	0.99893	0.99893	0.999928	21646	0	3.7969	0.0010747	0.0030643	0.912208	68	3	3.7969	Y
CXorf57	3	0.049129	0.11798	0.983024	2560	2	-2.4499	0.0011024	0.0031338	0.912208	69	1	-2.4499
LY75	3	0.99888	0.99888	0.999928	21645	0	3.4583	0.0011219	0.0031859	0.912208	70	3	3.4583	Y
BTK	3	0.86519	0.86543	0.999509	18748	1	2.6844	0.0011493	0.0032613	0.912208	71	2	2.6844	Y
hsa-mir-509-1	4	0.82618	0.86436	0.999509	18009	1	3.3306	0.0011684	0.0042976	0.912208	72	2	3.3306	Y
PGPEP1L	3	0.93276	0.93283	0.999509	20171	0	5.5658	0.0011858	0.0033686	0.912208	73	2	5.5658	Y
COX19	3	0.27454	0.4264	0.999509	9103	1	5.0101	0.0011932	0.0033846	0.912208	74	2	5.0101	Y
CCR6	3	0.91248	0.91249	0.999509	19724	0	2.171	0.0011962	0.0033919	0.912208	75	1	2.171	Y
TMEM48	2	0.94253	0.9426	0.999509	20406	0	6.4489	0.0012042	0.0022931	0.893823	76	1	6.4489	Y
hsa-mir-1302-6	4	0.97	0.96988	0.999509	21001	0	4.1574	0.0012176	0.0044739	0.912208	77	3	4.1574	Y
DOCK9	3	0.84123	0.84384	0.999509	18297	1	3.0576	0.0012431	0.0035185	0.912208	78	2	3.0576	Y
PAXBP1	3	0.99016	0.99027	0.999509	21463	0	5.1326	0.0012436	0.0035185	0.912208	79	2	5.1326	Y
IL21R	3	0.67081	0.73193	0.999509	15829	1	5.1591	0.0012758	0.0036053	0.912208	80	2	5.1591	Y
OR2C1	3	0.95831	0.95848	0.999509	20755	0	5.2634	0.0012815	0.003619	0.912208	81	2	5.2634	Y
TDRD12	3	0.9987	0.99871	0.999868	21644	0	3.7944	0.0012953	0.0036615	0.912208	82	3	3.7944	Y
VCP	3	0.5013	0.65511	0.999509	13946	1	4.8636	0.0013259	0.0037493	0.912208	83	2	4.8636	Y
GNA15	3	0.056597	0.13407	0.98351	2909	1	0.9607	0.0013369	0.0037808	0.912208	84	1	0.9607
NF1	3	0.99864	0.99865	0.99985	21643	0	3.8315	0.0013646	0.0038521	0.912208	85	3	3.8315	Y
XXYLT1	3	0.99863	0.99864	0.99985	21642	0	4.4899	0.0013692	0.0038653	0.912208	86	3	4.4899	Y
YBX3	3	0.27615	0.42813	0.999509	9137	2	-0.12155	0.0013838	0.0038959	0.912208	87	1	-0.12155
FGF13	3	0.9986	0.99861	0.99985	21641	0	3.7949	0.0014007	0.0039402	0.912208	88	3	3.7949	Y
STX12	3	0.67954	0.7366	0.999509	15951	1	5.2792	0.0014008	0.0039416	0.912208	89	2	5.2792	Y
hsa-mir-4475	4	0.66301	0.79404	0.999509	15725	1	2.6951	0.0014071	0.0051502	0.928896	90	3	2.6951	Y
LENG9	3	0.98461	0.98476	0.999509	21304	0	5.7293	0.0014149	0.0039795	0.912208	91	2	5.7293	Y
MXI1	3	0.75949	0.78371	0.999509	16972	1	1.609	0.0014307	0.0040257	0.912208	92	1	1.609
XCL2	3	0.99857	0.99858	0.99985	21640	0	3.4653	0.0014309	0.0040261	0.912208	93	3	3.4653	Y
EFNB1	3	0.96786	0.96793	0.999509	20949	0	5.6329	0.0014391	0.0040458	0.912208	94	2	5.6329	Y
SPRED2	3	0.99855	0.99856	0.99985	21639	0	3.7964	0.001453	0.0040915	0.912208	95	3	3.7964	Y
SLC16A11	3	0.071706	0.16534	0.983946	3540	1	0.84455	0.0014775	0.004155	0.912208	96	1	0.84455
hsa-mir-5089	4	0.95111	0.95101	0.999509	20581	0	3.9427	0.0014829	0.0054243	0.928896	97	3	3.9427	Y
LPA	3	0.99849	0.99851	0.99985	21638	0	4.115	0.0015073	0.004251	0.912208	98	3	4.115	Y
DDTL	3	0.99848	0.99849	0.99985	21637	0	3.1189	0.0015209	0.0042875	0.912208	99	3	3.1189	Y
WDR17	3	0.81353	0.82135	0.999509	17794	1	0.75461	0.0015244	0.0042989	0.912208	100	1	0.75461
SPTLC2	3	0.80317	0.81362	0.999509	17625	1	5.4957	0.0015274	0.004309	0.912208	101	2	5.4957	Y
ATP8B3	3	0.78347	0.79967	0.999509	17314	1	2.7991	0.0015713	0.0044369	0.912208	102	2	2.7991	Y
TELO2	3	0.92377	0.92378	0.999509	19957	0	5.2878	0.0015758	0.0044483	0.912208	103	2	5.2878	Y
RPL18	3	0.9984	0.99842	0.99985	21636	0	3.2874	0.0015966	0.0045064	0.912208	104	3	3.2874	Y
RAI2	3	0.99839	0.99841	0.99985	21635	0	3.287	0.0016062	0.0045324	0.912208	105	3	3.287	Y
HSF2BP	3	0.55182	0.67594	0.999509	14420	1	0.84194	0.0016182	0.0045676	0.912208	106	1	0.84194
UGT8	3	0.36248	0.51716	0.999509	11008	1	5.2255	0.0016249	0.0045886	0.912208	107	2	5.2255	Y
PSMD3	3	0.35737	0.51198	0.999509	10894	1	5.0322	0.0017098	0.004823	0.928896	108	2	5.0322	Y
hsa-mir-548f-2	4	0.092702	0.22499	0.998074	4376	2	0.63742	0.0017196	0.0062564	0.928896	109	2	0.63742
OR6A2	3	0.99647	0.99652	0.99983	21596	0	5.3221	0.0017208	0.0048495	0.928896	110	3	5.3221	Y
PRH1	3	0.99827	0.99828	0.99985	21634	0	3.7775	0.0017337	0.0048874	0.928896	111	3	3.7775	Y
KIF2C	3	0.53452	0.66867	0.999509	14254	1	3.2596	0.0017588	0.0049569	0.928896	112	2	3.2596	Y
FAM133B	3	0.83587	0.83927	0.999509	18191	1	5.4045	0.0017765	0.0050076	0.928896	113	2	5.4045	Y
FCGRT	3	0.99818	0.9982	0.99985	21633	0	3.3005	0.0018176	0.0051191	0.928896	114	3	3.3005	Y
C1GALT1	3	0.99817	0.99818	0.99985	21632	0	3.2123	0.001833	0.0051598	0.928896	115	3	3.2123	Y
RBM46	3	0.71574	0.75684	0.999509	16394	1	3.9772	0.0018526	0.0052137	0.928896	116	2	3.9772	Y
RPRM	3	0.9981	0.99812	0.99985	21631	0	3.4979	0.0018992	0.0053329	0.928896	117	3	3.4979	Y
MOSPD1	3	0.58148	0.68887	0.999509	14775	1	0.9864	0.0018994	0.0053348	0.928896	118	1	0.9864
POC1A	3	0.99807	0.99808	0.99985	21630	0	3.4301	0.0019288	0.0054179	0.928896	119	3	3.4301	Y
NonTargetingControlGuideForHuman_0994	1	0.99807	0.99808	0.99985	21629	0	8.3931	0.0019319	0.0019033	0.893823	120	1	8.3931	Y
OR5K4	3	0.60438	0.69931	0.999509	15018	1	5.017	0.0019372	0.005444	0.928896	121	2	5.017	Y
RBM15	3	0.99612	0.9962	0.999827	21586	0	3.9259	0.0019463	0.0054782	0.928896	122	3	3.9259	Y
IER3	3	0.60472	0.69946	0.999509	15024	1	2.5829	0.0019932	0.0055911	0.928896	123	2	2.5829	Y
ZNF787	3	0.998	0.99801	0.99985	21628	0	2.9428	0.0020047	0.0056249	0.928896	124	3	2.9428	Y
hsa-mir-19a	3	0.89611	0.89622	0.999509	19357	0	5.0975	0.0020201	0.0056683	0.928896	125	2	5.0975	Y
TRNAU1AP	3	0.99798	0.99799	0.99985	21627	0	4.1727	0.0020227	0.0056752	0.928896	126	3	4.1727	Y
ETV5	3	0.99797	0.99798	0.99985	21626	0	2.8981	0.0020347	0.0057062	0.928896	127	3	2.8981	Y
SLC46A1	3	0.97557	0.97566	0.999509	21118	0	2.2967	0.00204	0.005719	0.928896	128	2	2.2967	Y
hsa-mir-8085	4	0.81482	0.85925	0.999509	17813	1	3.2024	0.0020431	0.007395	0.951459	129	2	3.2024	Y
IMPA1	3	0.99795	0.99796	0.99985	21625	0	3.9681	0.0020536	0.0057496	0.928896	130	3	3.9681	Y
RAB3IL1	3	0.86848	0.86865	0.999509	18801	1	5.0825	0.0020682	0.0057903	0.928896	131	2	5.0825	Y
PRR14	3	0.51021	0.65863	0.999509	14023	1	2.2926	0.0020869	0.0058465	0.928896	132	2	2.2926	Y
IFIT3	3	0.99791	0.99792	0.99985	21624	0	4.3565	0.0020925	0.0058607	0.928896	133	3	4.3565	Y
WASF1	3	0.73121	0.766	0.999509	16591	1	1.2986	0.0021338	0.0059772	0.928896	134	1	1.2986
FZD1	3	0.34729	0.50165	0.999509	10691	2	-0.70567	0.0021806	0.0060987	0.928896	135	1	-0.70567
RBP5	3	0.98489	0.98503	0.999509	21313	0	5.3316	0.0021935	0.006133	0.928896	136	2	5.3316	Y
LOC100127983	3	0.74137	0.77222	0.999509	16732	1	4.8125	0.0022085	0.0061801	0.928896	137	2	4.8125	Y
GCG	3	0.99779	0.9978	0.99985	21623	0	3.5746	0.0022114	0.0061865	0.928896	138	3	3.5746	Y
ERC2	3	0.99779	0.9978	0.99985	21622	0	3.3279	0.0022138	0.0061924	0.928896	139	3	3.3279	Y
hsa-mir-378d-2	4	0.22417	0.41843	0.999509	7970	2	-0.55422	0.0022195	0.0078615	0.951459	140	1	-0.55422
CACNA1D	3	0.37912	0.53406	0.999509	11348	1	1.4742	0.0022275	0.0062276	0.928896	141	1	1.4742
CDK13	3	0.96905	0.96914	0.999509	20983	0	4.6846	0.002236	0.0062513	0.928896	142	2	4.6846	Y
AHNAK	3	0.95219	0.9524	0.999509	20605	0	5.0283	0.0022411	0.0062587	0.928896	143	2	5.0283	Y
CBL	3	0.44534	0.60042	0.999509	12747	2	-0.042112	0.0022743	0.0063523	0.935552	144	1	-0.042112
hsa-mir-5688	4	0.94999	0.94991	0.999509	20560	0	2.8954	0.0022819	0.0080123	0.951459	145	3	2.8954	Y
hsa-mir-1250	4	0.89348	0.90152	0.999509	19299	1	3.6369	0.0022898	0.0080283	0.951459	146	2	3.6369	Y
SNX10	3	0.99249	0.99259	0.999582	21516	0	2.6761	0.0023212	0.0064885	0.935552	147	3	2.6761	Y
TLE4	3	0.99267	0.99276	0.999582	21518	0	5.0359	0.0023532	0.0065735	0.935552	148	3	5.0359	Y
THRAP3	3	0.93186	0.9319	0.999509	20149	0	3.7641	0.0023681	0.0066114	0.935552	149	2	3.7641	Y
DAPK1	3	0.99763	0.99764	0.99985	21619	0	4.5189	0.0023687	0.0066128	0.935552	150	3	4.5189	Y
NonTargetingControlGuideForHuman_0783	1	0.99763	0.99766	0.99985	21618	0	8.369	0.0023699	0.0023598	0.893823	151	1	8.369	Y
POLR3E	3	0.93478	0.93488	0.999509	20219	0	3.4085	0.0023713	0.0066187	0.935552	152	2	3.4085	Y
hsa-mir-4490	4	0.99777	0.99779	0.99985	21621	0	3.8087	0.0023799	0.0082613	0.951459	153	3	3.8087	Y
S100A14	3	0.99762	0.99762	0.99985	21617	0	3.0923	0.0023813	0.0066475	0.935552	154	3	3.0923	Y
hsa-mir-3145	3	0.2061	0.3546	0.999509	7556	2	-0.47345	0.0024149	0.0067302	0.935552	155	1	-0.47345
DCTD	3	0.99757	0.99758	0.99985	21616	0	4.0666	0.002425	0.0067581	0.935552	156	3	4.0666	Y
TAC3	3	0.17755	0.32409	0.998074	6869	2	-1.4164	0.0024618	0.0068572	0.935552	157	1	-1.4164
ERBB2IP	3	0.99754	0.99753	0.99985	21615	0	4.2619	0.0024634	0.0068622	0.935552	158	3	4.2619	Y
SECISBP2L	3	0.99753	0.99753	0.99985	21614	0	4.0222	0.0024685	0.0068741	0.935552	159	3	4.0222	Y
UBXN8	3	0.98309	0.98319	0.999509	21268	0	4.7153	0.0024759	0.0068983	0.935552	160	2	4.7153	Y
CXCR3	3	0.99751	0.99751	0.99985	21613	0	2.8082	0.0024891	0.0069367	0.935552	161	3	2.8082	Y
HDX	3	0.79031	0.80445	0.999509	17419	1	4.938	0.0025086	0.0069842	0.935552	162	2	4.938	Y
SEZ6L2	3	0.46984	0.62481	0.999509	13284	1	5.0804	0.0025131	0.0069943	0.935552	163	2	5.0804	Y
ARL17A	3	0.97803	0.97808	0.999509	21165	0	1.8403	0.0025555	0.0071094	0.945119	164	1	1.8403
OR7A17	3	0.96109	0.96127	0.999509	20816	0	4.793	0.0026452	0.0073571	0.951459	165	2	4.793	Y
PRRX2	3	0.044925	0.10877	0.983024	2340	1	0.55285	0.0026492	0.0073681	0.951459	166	1	0.55285
LATS2	3	0.58359	0.68981	0.999509	14792	1	0.30736	0.002696	0.0074891	0.951459	167	1	0.30736
SERPINI2	3	0.99729	0.9973	0.99985	21611	0	3.7031	0.0027054	0.0075161	0.951459	168	3	3.7031	Y
NCK1	3	0.99727	0.99728	0.99985	21610	0	3.9409	0.0027301	0.0075897	0.951459	169	3	3.9409	Y
NPEPL1	3	0.92917	0.92926	0.999509	20080	0	0.93906	0.0027429	0.0076239	0.951459	170	1	0.93906
PLXNA2	3	0.99722	0.99722	0.99985	21609	0	2.9197	0.0027827	0.0077286	0.951459	171	3	2.9197	Y
HSP90AB1	3	0.14653	0.29049	0.998074	6117	2	-1.8462	0.0028365	0.007872	0.951459	172	1	-1.8462
BMPR1B	3	0.11528	0.24942	0.998074	5281	2	-0.18216	0.0028834	0.0080004	0.951459	173	1	-0.18216
UGT2B4	3	0.99711	0.99712	0.99985	21608	0	2.3585	0.0028889	0.0080146	0.951459	174	3	2.3585	Y
OASL	3	0.99708	0.9971	0.99985	21607	0	3.0978	0.0029195	0.0081014	0.951459	175	3	3.0978	Y
S100A16	3	0.69515	0.74513	0.999509	16138	1	0.80338	0.0029302	0.0081293	0.951459	176	1	0.80338
MYL6	3	0.99706	0.99708	0.99985	21606	0	3.0181	0.0029368	0.0081453	0.951459	177	3	3.0181	Y
ALDOC	3	0.99704	0.99706	0.99985	21605	0	3.0018	0.002959	0.0082019	0.951459	178	3	3.0018	Y
CEP70	3	0.69738	0.7464	0.999509	16165	1	0.00086527	0.002977	0.008244	0.951459	179	1	0.00086527
FAM153A	3	0.98776	0.9879	0.999509	21392	0	5.1409	0.0030177	0.0083715	0.951459	180	2	5.1409	Y
HSD11B2	3	0.17217	0.31825	0.998074	6730	2	-0.75721	0.0030239	0.0083856	0.951459	181	1	-0.75721
BLOC1S2	3	0.77005	0.79062	0.999509	17140	1	4.9901	0.0030323	0.0084098	0.951459	182	2	4.9901	Y
hsa-mir-6863	4	0.97098	0.97087	0.999509	21021	0	3.6122	0.0030413	0.009978	0.951459	183	2	3.6122	Y
SLC32A1	3	0.57053	0.684	0.999509	14636	1	4.5597	0.0030557	0.0084706	0.951459	184	2	4.5597	Y
hsa-mir-4482	4	0.99209	0.99207	0.999582	21506	0	4.0408	0.0030701	0.010047	0.951459	185	3	4.0408	Y
SEMA3C	3	0.76475	0.78709	0.999509	17054	1	0.81508	0.0030707	0.0085122	0.951459	186	1	0.81508
OR13C4	3	0.99693	0.99695	0.99985	21604	0	2.7485	0.0030726	0.0085158	0.951459	187	3	2.7485	Y
TNNI3	3	0.99692	0.99694	0.99985	21603	0	3.4605	0.0030845	0.0085474	0.951459	188	3	3.4605	Y
SH2D1B	3	0.15092	0.29522	0.998074	6222	2	-1.5747	0.0031176	0.0086447	0.951459	189	1	-1.5747
PDCD11	3	0.65961	0.72618	0.999509	15676	1	5.0052	0.0031235	0.0086584	0.951459	190	2	5.0052	Y
CDKL5	3	0.93148	0.93152	0.999509	20143	0	2.0948	0.0031644	0.0087772	0.951459	191	1	2.0948	Y
PYGO2	3	0.80722	0.81665	0.999509	17687	1	1.1629	0.0032112	0.0088864	0.951459	192	1	1.1629
MOV10	3	0.99673	0.99677	0.99985	21602	0	4.4051	0.0032711	0.0090504	0.951459	193	3	4.4051	Y
SLC17A1	3	0.99671	0.99676	0.99985	21601	0	4.6589	0.0032939	0.0091121	0.951459	194	3	4.6589	Y
MAP2	3	0.16369	0.30915	0.998074	6516	2	-1.7319	0.0033049	0.009145	0.951459	195	1	-1.7319
KRT32	3	0.49922	0.65384	0.999509	13920	1	3.2998	0.0033517	0.009272	0.951459	196	2	3.2998	Y
OR10H2	3	0.86413	0.86443	0.999509	18727	1	5.0573	0.0033648	0.009304	0.951459	197	2	5.0573	Y
C6orf222	3	0.8788	0.87889	0.999509	18998	0	1.3335	0.0033985	0.0093904	0.951459	198	1	1.3335
PRR5-ARHGAP8	1	0.9966	0.99665	0.999838	21600	0	5.4231	0.0034024	0.0033632	0.912208	199	1	5.4231	Y
COG2	3	0.99656	0.99662	0.999838	21599	0	3.0375	0.0034437	0.0095201	0.951459	200	3	3.0375	Y
AQP2	3	0.9797	0.97977	0.999509	21196	0	1.7749	0.0034453	0.0095243	0.951459	201	1	1.7749
hsa-mir-548a-2	4	0.55941	0.7139	0.999509	14512	2	1.1046	0.0034682	0.011074	0.951459	202	2	1.1046
ARHGEF18	3	0.031116	0.07773	0.983024	1691	2	-3.0392	0.0034922	0.0096536	0.951459	203	1	-3.0392
TRA2B	3	0.9965	0.99655	0.99983	21597	0	2.9717	0.0035018	0.009676	0.951459	204	3	2.9717	Y
VWA8	3	0.86334	0.86364	0.999509	18715	1	4.9773	0.0035076	0.0096947	0.951459	205	2	4.9773	Y
PRR15L	3	0.94143	0.94153	0.999509	20381	0	4.8015	0.0035295	0.0097605	0.951459	206	2	4.8015	Y
NUP214	3	0.94914	0.94931	0.999509	20539	0	1.6103	0.003539	0.0097861	0.951459	207	1	1.6103
WDR82	3	0.3578	0.51243	0.999509	10903	2	-0.46984	0.0035858	0.0099108	0.951459	208	1	-0.46984
LRTM1	3	0.050399	0.12074	0.983024	2615	1	1.1332	0.0036326	0.010041	0.951459	209	1	1.1332
CXorf21	3	0.99635	0.99641	0.999827	21595	0	3.0133	0.0036499	0.010097	0.951459	210	3	3.0133	Y
NonTargetingControlGuideForHuman_0090	1	0.99635	0.99641	0.999827	21594	0	7.6799	0.0036527	0.0035912	0.912208	211	1	7.6799	Y
HIST1H3I	3	0.55489	0.67726	0.999509	14454	1	4.6414	0.0036532	0.010108	0.951459	212	2	4.6414	Y
CTSC	3	0.99632	0.99638	0.999827	21593	0	3.7963	0.00368	0.010174	0.951459	213	3	3.7963	Y
DDB1	3	0.99629	0.99635	0.999827	21592	0	2.947	0.0037081	0.010248	0.951459	214	3	2.947	Y
hsa-mir-4447	4	0.13868	0.29627	0.998074	5949	3	-1.4005	0.0037179	0.011741	0.951459	215	1	-1.4005
AP3M2	3	0.1441	0.28786	0.998074	6064	2	-1.5743	0.0037262	0.010303	0.951459	216	1	-1.5743
PARP11	3	0.99624	0.9963	0.999827	21591	0	2.8122	0.0037623	0.010403	0.951459	217	3	2.8122	Y
STAMBP	3	0.99623	0.99629	0.999827	21590	0	2.9416	0.0037725	0.01043	0.951459	218	3	2.9416	Y
TMEM30A	3	0.83868	0.84164	0.999509	18248	1	0.96065	0.0037731	0.01043	0.951459	219	1	0.96065
SPATA31D3	3	0.90519	0.90522	0.999509	19553	0	1.486	0.0038199	0.010551	0.951459	220	1	1.486
FAM131B	3	0.99618	0.99625	0.999827	21588	0	2.6877	0.0038216	0.010557	0.951459	221	3	2.6877	Y
COL16A1	3	0.24359	0.39401	0.999509	8411	1	4.6288	0.0038475	0.010629	0.951459	222	2	4.6288	Y
hsa-mir-548aj-1	3	0.99615	0.99622	0.999827	21587	0	2.2876	0.0038504	0.010634	0.951459	223	3	2.2876	Y
C8orf4	3	0.19477	0.34254	0.998074	7299	2	-1.4492	0.0038667	0.010677	0.951459	224	1	-1.4492
C12orf76	3	0.97686	0.97695	0.999509	21148	0	3.4111	0.0039603	0.010929	0.951459	225	2	3.4111	Y
CAPNS1	3	0.35753	0.51214	0.999509	10896	1	4.4111	0.0039764	0.010975	0.951459	226	2	4.4111	Y
CCDC66	3	0.5942	0.69464	0.999509	14906	1	0.91767	0.0040071	0.011077	0.951459	227	1	0.91767
PI15	3	0.61548	0.70448	0.999509	15122	1	4.6766	0.0040299	0.011134	0.951459	228	2	4.6766	Y
RNLS	3	0.98778	0.98793	0.999509	21396	0	4.8211	0.0040333	0.011139	0.951459	229	2	4.8211	Y
RSU1	3	0.36934	0.52413	0.999509	11147	1	0.69878	0.0041007	0.011306	0.951459	230	1	0.69878
PITX3	3	0.99589	0.99597	0.999827	21585	0	4.3588	0.0041084	0.011326	0.951459	231	3	4.3588	Y
NLGN4Y	3	0.0097062	0.026009	0.949936	573	1	0.88752	0.0041475	0.01143	0.951459	232	1	0.88752
TDRKH	3	0.80997	0.81866	0.999509	17736	1	4.2374	0.0041943	0.011554	0.951459	233	2	4.2374	Y
CAPNS2	3	0.26709	0.41863	0.999509	8930	1	4.6436	0.0041993	0.011567	0.951459	234	2	4.6436	Y
ACTR3	3	0.55432	0.67701	0.999509	14451	1	4.741	0.0042371	0.011683	0.951459	235	2	4.741	Y
MAGEC2	3	0.80776	0.81701	0.999509	17697	1	3.1305	0.0042411	0.011694	0.951459	236	2	3.1305	Y
hsa-mir-6734	4	0.073028	0.19304	0.998074	3603	1	3.8596	0.004259	0.013076	0.951459	237	3	3.8596	Y
JUN	3	0.043263	0.1051	0.983024	2269	1	4.8109	0.004275	0.011799	0.951459	238	2	4.8109	Y
TIFA	3	0.35631	0.51091	0.999509	10872	1	2.3459	0.0042879	0.011832	0.951459	239	2	2.3459	Y
BNIP2	3	0.99571	0.99579	0.999714	21583	0	3.0983	0.0042917	0.01184	0.951459	240	3	3.0983	Y
MEIS3	3	0.33958	0.49381	0.999509	10527	1	2.203	0.0043347	0.011958	0.951459	241	2	2.203	Y
C16orf78	3	0.93312	0.93321	0.999509	20182	0	4.5997	0.0043443	0.011984	0.951459	242	2	4.5997	Y
GXYLT1	3	0.96605	0.96614	0.999509	20911	0	4.4028	0.0043512	0.011999	0.951459	243	2	4.4028	Y
WIZ	3	0.92214	0.92219	0.999509	19917	0	4.5304	0.0043826	0.012088	0.951459	244	2	4.5304	Y
FRRS1	3	0.98817	0.98832	0.999509	21407	0	2.3442	0.0044283	0.012223	0.951459	245	2	2.3442	Y
ZYG11B	3	0.99554	0.99563	0.999639	21582	0	4.3149	0.0044612	0.012322	0.951459	246	3	4.3149	Y
LOC653486	3	0.95704	0.95724	0.999509	20725	0	3.4491	0.0044751	0.012359	0.951459	247	2	3.4491	Y
EYS	3	0.99548	0.99558	0.999636	21581	0	2.6407	0.0045186	0.012479	0.951459	248	3	2.6407	Y
TACR3	3	0.42267	0.57794	0.999509	12278	2	-0.26875	0.0045218	0.012486	0.951459	249	1	-0.26875
NEU2	3	0.99545	0.99554	0.999636	21580	0	3.5084	0.0045521	0.012572	0.951459	250	3	3.5084	Y
PCDHB3	3	0.0091919	0.024685	0.949936	543	2	-3.8255	0.0045686	0.012622	0.951459	251	1	-3.8255
SLC6A4	3	0.86957	0.8697	0.999509	18822	1	4.4509	0.0045875	0.012681	0.951459	252	2	4.4509	Y
CPXCR1	3	0.99541	0.99551	0.999636	21579	0	2.9228	0.0045908	0.012686	0.951459	253	3	2.9228	Y
PDP1	3	0.37471	0.52958	0.999509	11273	2	-0.66009	0.0046154	0.012744	0.951459	254	1	-0.66009
ZAK	3	0.99538	0.99548	0.999636	21578	0	4.5616	0.004622	0.012761	0.951459	255	3	4.5616	Y
SACS	3	0.087911	0.19759	0.998074	4182	1	4.7838	0.0046449	0.012818	0.951459	256	2	4.7838	Y
AK2	3	0.89928	0.89939	0.999509	19419	0	3.7255	0.0046622	0.01286	0.951459	257	2	3.7255	Y
OR5D16	3	0.99533	0.99544	0.999636	21577	0	2.8428	0.0046651	0.012869	0.951459	258	3	2.8428	Y
IPPK	3	0.99532	0.99543	0.999636	21576	0	3.486	0.0046756	0.012899	0.951459	259	3	3.486	Y
C5orf20	3	0.99531	0.99541	0.999636	21575	0	2.7244	0.0046901	0.012935	0.951459	260	3	2.7244	Y
LRCH2	3	0.99529	0.99539	0.999636	21574	0	2.6028	0.0047125	0.013001	0.951459	261	3	2.6028	Y
C11orf88	3	0.99528	0.99539	0.999636	21573	0	2.8464	0.0047151	0.01301	0.951459	262	3	2.8464	Y
ETAA1	3	0.71776	0.75799	0.999509	16420	1	4.4252	0.0047424	0.013075	0.951459	263	2	4.4252	Y
hsa-mir-1247	4	0.79536	0.85103	0.999509	17489	1	4.2894	0.0047697	0.014402	0.951459	264	3	4.2894	Y
TAF7L	3	0.41078	0.56594	0.999509	12034	1	4.6987	0.0047715	0.013146	0.951459	265	2	4.6987	Y
MTA1	3	0.87405	0.87419	0.999509	18902	1	4.372	0.0047824	0.01317	0.951459	266	2	4.372	Y
APOM	3	0.2061	0.3546	0.999509	7558	2	-0.26934	0.0048025	0.01323	0.951459	267	1	-0.26934
PCDHB8	3	0.99516	0.99526	0.999636	21572	0	4.5823	0.0048362	0.013318	0.951459	268	3	4.5823	Y
GRPEL2	3	0.72957	0.76504	0.999509	16566	1	4.5695	0.0048519	0.013361	0.951459	269	2	4.5695	Y
OR2J3	3	0.99514	0.99523	0.999636	21571	0	2.9095	0.0048631	0.013397	0.951459	270	3	2.9095	Y
AZI2	3	0.45441	0.60944	0.999509	12947	1	0.76517	0.0048961	0.013493	0.951459	271	1	0.76517
TAOK1	3	0.23695	0.38704	0.999509	8273	1	4.7698	0.0049034	0.013508	0.951459	272	2	4.7698	Y
CPAMD8	3	0.82706	0.83202	0.999509	18027	1	4.305	0.0049071	0.013516	0.951459	273	2	4.305	Y
C9orf135	3	0.40751	0.56269	0.999509	11968	1	0.60584	0.0049429	0.013612	0.951459	274	1	0.60584
MFN2	3	0.54792	0.67427	0.999509	14373	1	4.5558	0.0049552	0.013648	0.951459	275	2	4.5558	Y
NAT14	3	0.99503	0.99513	0.999636	21570	0	3.76	0.0049703	0.013682	0.951459	276	3	3.76	Y
GMPPA	3	0.95777	0.95795	0.999509	20743	0	4.7506	0.0050147	0.0138	0.951459	277	2	4.7506	Y
S1PR5	3	0.54923	0.67482	0.999509	14387	1	4.4239	0.0050222	0.01382	0.951459	278	2	4.4239	Y
PRR16	3	0.054931	0.13057	0.98351	2829	2	-2.523	0.0050364	0.013859	0.951459	279	1	-2.523
KRT1	3	0.99494	0.99505	0.999636	21569	0	3.2939	0.0050569	0.013911	0.951459	280	3	3.2939	Y
HEPN1	3	0.78365	0.7998	0.999509	17318	1	4.8312	0.0050596	0.013921	0.951459	281	2	4.8312	Y
FUT11	3	0.84809	0.84979	0.999509	18418	1	0.98821	0.0050832	0.013995	0.951459	282	1	0.98821
KRTAP19-3	3	0.66129	0.72704	0.999509	15704	1	4.6138	0.0051047	0.014047	0.951459	283	2	4.6138	Y
FSD1	3	0.11106	0.24156	0.998074	5097	2	-0.85654	0.00513	0.014119	0.951459	284	1	-0.85654
CANT1	3	0.14323	0.28693	0.998074	6045	1	4.4422	0.0051499	0.014172	0.951459	285	2	4.4422	Y
CCL8	3	0.99485	0.99495	0.999607	21568	0	3.1115	0.0051529	0.014178	0.951459	286	3	3.1115	Y
AAGAB	3	0.99484	0.99494	0.999607	21567	0	3.3438	0.0051627	0.014211	0.951459	287	3	3.3438	Y
hsa-mir-5589	4	0.2622	0.46911	0.999509	8810	1	3.8673	0.0051786	0.01543	0.951459	288	3	3.8673	Y
HHEX	3	0.99482	0.99492	0.999607	21566	0	3.165	0.0051824	0.014259	0.951459	289	3	3.165	Y
C6orf106	3	0.99481	0.99491	0.999607	21565	0	2.7214	0.0051908	0.014281	0.951459	290	3	2.7214	Y
RRP36	3	0.99481	0.9949	0.999607	21564	0	3.127	0.0051922	0.014288	0.951459	291	3	3.127	Y
hsa-mir-4676	4	0.89473	0.90235	0.999509	19328	1	1.793	0.0052146	0.015525	0.951459	292	1	1.793
ZSCAN21	3	0.97874	0.97881	0.999509	21178	0	1.7942	0.0052235	0.014378	0.951459	293	1	1.7942
MITD1	3	0.99477	0.99486	0.999607	21563	0	3.4635	0.0052289	0.014397	0.951459	294	3	3.4635	Y
TLR7	3	0.99476	0.99484	0.999607	21562	0	2.1484	0.0052444	0.014439	0.951459	295	3	2.1484	Y
PDILT	3	0.99474	0.99483	0.999607	21561	0	3.6425	0.0052615	0.014486	0.951459	296	3	3.6425	Y
CCDC71L	3	0.19297	0.34065	0.998074	7259	2	-0.61471	0.0052703	0.014511	0.951459	297	1	-0.61471
MLL5	3	0.8567	0.85748	0.999509	18579	1	2.6389	0.005317	0.014634	0.951459	298	2	2.6389	Y
GRIK5	3	0.99468	0.99476	0.999607	21560	0	3.3364	0.0053242	0.01465	0.951459	299	3	3.3364	Y
OLFM4	3	0.98133	0.98142	0.999509	21231	0	1.8138	0.0053638	0.014754	0.951459	300	1	1.8138
EMC9	3	0.99463	0.99471	0.999607	21559	0	3.3542	0.005373	0.014781	0.951459	301	3	3.3542	Y
MKLN1	3	0.1784	0.32499	0.998074	6885	1	4.2372	0.0053752	0.014786	0.951459	302	2	4.2372	Y
HIST1H2AD	3	0.99459	0.99467	0.999607	21558	0	2.7201	0.005409	0.014863	0.951459	303	3	2.7201	Y
CGGBP1	3	0.82844	0.83313	0.999509	18055	1	3.1811	0.0054105	0.014867	0.951459	304	2	3.1811	Y
RBM12B	3	0.84952	0.85105	0.999509	18444	1	4.2394	0.0054293	0.014915	0.951459	305	2	4.2394	Y
AGAP11	3	0.99455	0.99463	0.999607	21557	0	2.5412	0.0054525	0.014981	0.951459	306	3	2.5412	Y
MRPL9	3	0.8827	0.88278	0.999509	19084	0	4.5302	0.0054565	0.014988	0.951459	307	2	4.5302	Y
BCL9L	3	0.41379	0.56901	0.999509	12094	1	3.4929	0.0054573	0.014991	0.951459	308	2	3.4929	Y
HIBADH	3	0.99454	0.99462	0.999607	21556	0	2.2711	0.0054598	0.014996	0.951459	309	3	2.2711	Y
TIAF1	3	0.5643	0.68127	0.999509	14564	1	0.87251	0.0055041	0.015103	0.951459	310	1	0.87251
PPP1R16B	3	0.99445	0.99454	0.999607	21553	0	3.0349	0.0055476	0.015207	0.951459	311	3	3.0349	Y
SNCA	3	0.64944	0.72111	0.999509	15538	1	1.1856	0.0055508	0.015214	0.951459	312	1	1.1856
LMNA	3	0.95707	0.95728	0.999509	20726	0	4.5817	0.0055698	0.015269	0.951459	313	2	4.5817	Y
CWC22	3	0.51095	0.65893	0.999509	14031	1	4.0655	0.0055737	0.015278	0.951459	314	2	4.0655	Y
PCBD2	3	0.99443	0.9945	0.999607	21552	0	3.2165	0.0055741	0.015279	0.951459	315	3	3.2165	Y
CDKN2D	3	0.29986	0.45278	0.999509	9694	2	-1.1211	0.0055976	0.015343	0.951459	316	1	-1.1211
PRPH2	3	0.18058	0.3274	0.998074	6945	1	4.5731	0.0056091	0.015375	0.951459	317	2	4.5731	Y
NonTargetingControlGuideForHuman_0922	1	0.99436	0.99442	0.999607	21549	0	5.2828	0.0056393	0.0056016	0.928896	318	1	5.2828	Y
FTO	3	0.43926	0.59443	0.999509	12607	1	0.25865	0.0056443	0.015472	0.951459	319	1	0.25865
ACAD9	3	0.99026	0.99037	0.999509	21465	0	4.2729	0.0056643	0.015525	0.951459	320	2	4.2729	Y
ASAH1	3	0.99429	0.99437	0.999607	21548	0	3.5377	0.0057124	0.015657	0.951459	321	3	3.5377	Y
hsa-mir-1972-1	4	0.49894	0.66848	0.999509	13914	2	2.1205	0.0057166	0.016782	0.951459	322	2	2.1205	Y
PPAP2A	3	0.99428	0.99436	0.999607	21547	0	2.7195	0.0057199	0.015673	0.951459	323	3	2.7195	Y
PPP1R8	3	0.83759	0.84073	0.999509	18222	1	0.029851	0.0057378	0.015718	0.951459	324	1	0.029851
TMEM155	3	0.42786	0.58308	0.999509	12376	1	4.3601	0.0057876	0.015857	0.951459	325	2	4.3601	Y
BZRAP1	3	0.99418	0.99428	0.999607	21546	0	3.2923	0.005815	0.015935	0.951459	326	3	3.2923	Y
C7orf10	3	0.99417	0.99426	0.999607	21545	0	2.9152	0.0058302	0.015976	0.951459	327	3	2.9152	Y
IRX3	3	0.066576	0.15487	0.983946	3344	2	-2.4542	0.0058313	0.015978	0.951459	328	1	-2.4542
ZMYM6NB	3	0.60029	0.69741	0.999509	14972	1	4.4732	0.0058558	0.01604	0.951459	329	2	4.4732	Y
WDR81	3	0.35653	0.51116	0.999509	10877	2	-0.23346	0.0058781	0.016095	0.951459	330	1	-0.23346
CARD17	3	0.98031	0.98038	0.999509	21209	0	4.4519	0.00588	0.016101	0.951459	331	2	4.4519	Y
DPH5	3	0.98085	0.98093	0.999509	21221	0	4.3366	0.0058961	0.016143	0.951459	332	2	4.3366	Y
SORCS1	3	0.41206	0.56723	0.999509	12063	1	4.3934	0.0059446	0.01627	0.951459	333	2	4.3934	Y
TMEM132A	3	0.99405	0.99415	0.999607	21544	0	2.6694	0.0059465	0.016275	0.951459	334	3	2.6694	Y
AVPR1B	3	0.025128	0.063822	0.977478	1410	1	4.7628	0.0059527	0.016294	0.951459	335	2	4.7628	Y
NonTargetingControlGuideForHuman_0530	1	0.99403	0.99406	0.999607	21543	0	6.7444	0.0059678	0.0059205	0.928896	336	1	6.7444	Y
C16orf46	3	0.17805	0.3246	0.998074	6878	2	-1.355	0.0059716	0.016338	0.951459	337	1	-1.355
CYP2C8	3	0.99397	0.99406	0.999607	21541	0	3.3782	0.0060285	0.016495	0.951459	338	3	3.3782	Y
ALDH4A1	3	0.99394	0.99404	0.999607	21540	0	4.1658	0.0060612	0.016572	0.951459	339	3	4.1658	Y
DAGLB	3	0.53022	0.6669	0.999509	14206	1	1.839	0.006065	0.01658	0.951459	340	1	1.839
hsa-mir-4667	4	0.99655	0.99654	0.99983	21598	0	3.9335	0.0060828	0.017698	0.951459	341	3	3.9335	Y
GUCA1C	3	0.99195	0.99203	0.999582	21501	0	4.307	0.0060831	0.01662	0.951459	342	3	4.307	Y
RAB1A	3	0.7451	0.77455	0.999509	16784	1	4.6064	0.0061077	0.01669	0.951459	343	2	4.6064	Y
OCIAD1	3	0.91252	0.91254	0.999509	19726	0	0.42123	0.0061118	0.016702	0.951459	344	1	0.42123
C11orf31	3	0.40413	0.55928	0.999509	11881	2	-0.58073	0.0061585	0.016832	0.951459	345	1	-0.58073
ZNF880	3	0.96168	0.96182	0.999509	20832	0	4.2681	0.0061859	0.016905	0.951459	346	2	4.2681	Y
GPR148	3	0.30032	0.45326	0.999509	9705	2	-0.78592	0.0062052	0.016956	0.951459	347	1	-0.78592
CLU	3	0.12283	0.26311	0.998074	5567	2	-0.10556	0.006252	0.017077	0.951459	348	1	-0.10556
GPR114	3	0.99374	0.99385	0.999607	21539	0	3.906	0.0062615	0.017104	0.951459	349	3	3.906	Y
RFFL	3	0.47347	0.62841	0.999509	13362	1	1.6773	0.0062987	0.017194	0.951459	350	1	1.6773
LRRK1	3	0.99369	0.9938	0.999607	21538	0	2.924	0.0063143	0.017238	0.951459	351	3	2.924	Y
hsa-mir-96	4	0.27737	0.48891	0.999509	9168	1	3.114	0.0063409	0.018319	0.951459	352	3	3.114	Y
STAG2	3	0.62239	0.70783	0.999509	15213	1	3.8432	0.0063454	0.017308	0.951459	353	2	3.8432	Y
hsa-mir-3657	4	0.81159	0.85783	0.999509	17761	1	3.0058	0.0063486	0.01834	0.951459	354	2	3.0058	Y
CAP1	3	0.98032	0.98039	0.999509	21210	0	4.5399	0.0063522	0.017329	0.951459	355	2	4.5399	Y
POM121C	3	0.45579	0.61083	0.999509	12970	2	-0.52874	0.0064389	0.017556	0.951459	356	1	-0.52874
hsa-mir-8089	4	0.63764	0.77419	0.999509	15381	2	1.7531	0.0064605	0.018621	0.951459	357	2	1.7531
HSPB11	3	0.99352	0.99364	0.999607	21536	0	3.2405	0.006476	0.017641	0.951459	358	3	3.2405	Y
CTAG2	3	0.94271	0.94286	0.999509	20410	0	4.4333	0.0064782	0.017648	0.951459	359	2	4.4333	Y
PCSK5	3	0.68621	0.74026	0.999509	16033	1	2.5079	0.0064856	0.017671	0.951459	360	2	2.5079	Y
MAPKAPK3	3	0.86718	0.86733	0.999509	18778	1	4.5402	0.0065248	0.017765	0.951459	361	2	4.5402	Y
DEFB108B	3	0.99347	0.99359	0.999607	21535	0	3.3896	0.0065266	0.01777	0.951459	362	3	3.3896	Y
NRF1	3	0.63198	0.71246	0.999509	15327	1	4.2725	0.006529	0.017777	0.951459	363	2	4.2725	Y
UCN3	3	0.99347	0.99359	0.999607	21534	0	3.1697	0.0065316	0.017785	0.951459	364	3	3.1697	Y
TAF1C	3	0.24511	0.39563	0.999509	8449	1	2.7915	0.0065324	0.017787	0.951459	365	2	2.7915	Y
hsa-mir-566	4	0.30098	0.5188	0.999509	9724	2	0.66877	0.0065425	0.01883	0.951459	366	2	0.66877
ATP2A1	3	0.4792	0.63409	0.999509	13478	1	4.2505	0.0065672	0.017882	0.951459	367	2	4.2505	Y
FKBP9	3	0.88484	0.88496	0.999509	19130	0	4.6697	0.0065885	0.017935	0.951459	368	2	4.6697	Y
ZNF230	3	0.99341	0.99352	0.999607	21533	0	3.5877	0.0065924	0.017946	0.951459	369	3	3.5877	Y
KIR2DL3	3	0.83782	0.84093	0.999509	18228	1	4.1402	0.0066055	0.017982	0.951459	370	2	4.1402	Y
TBC1D13	3	0.84306	0.84543	0.999509	18326	1	0.96257	0.0066258	0.018049	0.951459	371	1	0.96257
RFPL2	3	0.99336	0.99348	0.999607	21532	0	2.5908	0.0066371	0.018075	0.951459	372	3	2.5908	Y
CTTNBP2NL	3	0.58118	0.68873	0.999509	14772	1	4.1886	0.0066696	0.018158	0.951459	373	2	4.1886	Y
BTN1A1	3	0.89148	0.89152	0.999509	19248	0	4.2938	0.0066739	0.018168	0.951459	374	2	4.2938	Y
TMEM56	3	0.99332	0.99344	0.999607	21531	0	3.7454	0.0066836	0.018189	0.951459	375	3	3.7454	Y
FGB	3	0.25053	0.4013	0.999509	8574	1	1.3814	0.0067192	0.018283	0.951459	376	1	1.3814
NANS	3	0.891	0.89106	0.999509	19238	0	4.6315	0.0067469	0.018365	0.951459	377	2	4.6315	Y
NLRP2	3	0.99321	0.99333	0.999607	21530	0	2.8133	0.0067924	0.018503	0.951459	378	3	2.8133	Y
CLK3	3	0.98786	0.98801	0.999509	21398	0	2.2006	0.0068127	0.018558	0.951459	379	1	2.2006	Y
FSBP	3	0.56122	0.67992	0.999509	14534	1	4.5376	0.0068246	0.018589	0.951459	380	2	4.5376	Y
CPSF3	3	0.99317	0.99329	0.999607	21529	0	2.6561	0.0068312	0.018605	0.951459	381	3	2.6561	Y
FRYL	3	0.90252	0.90255	0.999509	19502	0	1.1466	0.0068594	0.01868	0.951459	382	1	1.1466
PAIP2	3	0.98778	0.98792	0.999509	21395	0	4.4199	0.0068767	0.018733	0.951459	383	2	4.4199	Y
BMP3	3	0.52205	0.66347	0.999509	14129	1	4.1881	0.006881	0.018742	0.951459	384	2	4.1881	Y
RSPH10B2	3	0.9931	0.99321	0.999607	21527	0	2.5716	0.0069024	0.018799	0.951459	385	3	2.5716	Y
TESPA1	3	0.98208	0.98219	0.999509	21249	0	4.2276	0.0069028	0.018802	0.951459	386	2	4.2276	Y
WDR35	3	0.88258	0.88266	0.999509	19078	0	0.44901	0.0069061	0.018813	0.951459	387	1	0.44901
C6orf163	3	0.8177	0.82462	0.999509	17862	1	4.3619	0.0069464	0.018911	0.951459	388	2	4.3619	Y
SLC39A14	3	0.87787	0.87797	0.999509	18980	0	0.14453	0.0069528	0.018926	0.951459	389	1	0.14453
TRAPPC5	3	0.94541	0.94556	0.999509	20465	0	4.425	0.0070296	0.019119	0.951459	390	2	4.425	Y
hsa-mir-450a-2	4	0.99439	0.99437	0.999607	21550	0	3.1771	0.0070304	0.020005	0.951459	391	3	3.1771	Y
GIGYF1	3	0.92766	0.92772	0.999509	20051	0	1.642	0.0070462	0.019168	0.951459	392	1	1.642
PARK2	3	0.76671	0.78837	0.999509	17087	1	4.1707	0.0070516	0.019181	0.951459	393	2	4.1707	Y
AMMECR1	3	0.94284	0.943	0.999509	20413	0	4.6198	0.0070648	0.019213	0.951459	394	2	4.6198	Y
MICALL1	3	0.99293	0.99304	0.999607	21526	0	2.9938	0.0070653	0.019217	0.951459	395	3	2.9938	Y
CMAS	3	0.97489	0.97497	0.999509	21104	0	4.327	0.0070912	0.019286	0.951459	396	2	4.327	Y
C1orf115	3	0.1987	0.34669	0.998622	7375	2	-1.4223	0.0071397	0.019408	0.951459	397	1	-1.4223
RMDN2	3	0.45613	0.61118	0.999509	12977	1	3.0035	0.0071465	0.019428	0.951459	398	2	3.0035	Y
AKAP5	3	0.99285	0.99295	0.999592	21524	0	3.5841	0.0071468	0.019429	0.951459	399	3	3.5841	Y
TMEM145	3	0.99283	0.99293	0.999592	21523	0	2.8283	0.0071695	0.019492	0.951459	400	3	2.8283	Y
SH3GLB2	3	0.48125	0.63613	0.999509	13523	1	4.3355	0.0071797	0.019519	0.951459	401	2	4.3355	Y
PROP1	3	0.55954	0.67919	0.999509	14514	1	1.032	0.0071864	0.019539	0.951459	402	1	1.032
TMEM81	3	0.40731	0.5625	0.999509	11965	1	4.0414	0.0072286	0.019644	0.951459	403	2	4.0414	Y
GCAT	3	0.26335	0.41472	0.999509	8837	1	1.6853	0.0072331	0.019657	0.951459	404	1	1.6853
HLTF	3	0.4649	0.61991	0.999509	13181	1	4.3574	0.0072331	0.019657	0.951459	405	2	4.3574	Y
hsa-mir-548g	2	0.99276	0.99269	0.999582	21522	0	3.5416	0.0072351	0.013793	0.951459	406	2	3.5416	Y
PPP6C	3	0.99275	0.99284	0.999582	21521	0	3.4306	0.0072465	0.019692	0.951459	407	3	3.4306	Y
NSMF	3	0.99275	0.99284	0.999582	21520	0	3.0088	0.0072535	0.019715	0.951459	408	3	3.0088	Y
NonTargetingControlGuideForHuman_0445	1	0.99273	0.9927	0.999582	21519	0	6.2288	0.0072662	0.0072282	0.951459	409	1	6.2288	Y
BMP4	3	0.82884	0.83346	0.999509	18066	1	1.8087	0.0072798	0.019771	0.951459	410	1	1.8087
CENPO	3	0.34685	0.50121	0.999509	10685	2	-0.90756	0.0073265	0.019896	0.951459	411	1	-0.90756
OR8H1	3	0.92954	0.92963	0.999509	20090	0	3.8539	0.0073583	0.019968	0.951459	412	2	3.8539	Y
CTSW	3	0.20784	0.35645	0.999509	7597	2	-1.4177	0.0073732	0.020009	0.951459	413	1	-1.4177
SELO	3	0.99261	0.9927	0.999582	21517	0	2.4405	0.0073934	0.020054	0.951459	414	3	2.4405	Y
HOXA1	3	0.092219	0.20594	0.998074	4353	2	-1.9277	0.0074199	0.020116	0.951459	415	1	-1.9277
hsa-mir-26a-2	4	0.26294	0.47012	0.999509	8829	2	1.6992	0.0074907	0.021151	0.951459	416	2	1.6992
DYTN	3	0.27446	0.42632	0.999509	9102	2	-1.2402	0.0075133	0.020373	0.951459	417	1	-1.2402
ZNF782	3	0.87349	0.87362	0.999509	18895	1	4.3318	0.0075617	0.020495	0.951459	418	2	4.3318	Y
SAP30L	3	0.99244	0.99252	0.999582	21515	0	2.3145	0.007562	0.020496	0.951459	419	3	2.3145	Y
SCLT1	3	0.99244	0.99252	0.999582	21514	0	2.1942	0.0075638	0.020501	0.951459	420	3	2.1942	Y
hsa-mir-1323	4	0.010473	0.035226	0.967455	619	2	-1.8087	0.0075809	0.021367	0.951459	421	1	-1.8087
ZNF618	3	0.36375	0.51844	0.999509	11040	1	1.5799	0.0076066	0.020615	0.951459	422	1	1.5799
RPS9	3	0.71434	0.75602	0.999509	16371	1	4.2225	0.0076164	0.020639	0.951459	423	2	4.2225	Y
PRR23B	3	0.78114	0.79807	0.999509	17285	1	4.5491	0.0076209	0.020648	0.951459	424	2	4.5491	Y
POLR2H	3	0.82214	0.82816	0.999509	17933	1	4.1896	0.0076301	0.020665	0.951459	425	2	4.1896	Y
HOXD1	3	0.86348	0.86377	0.999509	18718	1	4.0592	0.0076346	0.020676	0.951459	426	2	4.0592	Y
KRTAP26-1	3	0.99235	0.99243	0.999582	21513	0	2.6145	0.0076492	0.020711	0.951459	427	3	2.6145	Y
LBP	3	0.37321	0.52811	0.999509	11242	2	-0.39882	0.0076533	0.020722	0.951459	428	1	-0.39882
PCDH11X	3	0.99234	0.99243	0.999582	21512	0	2.8519	0.0076564	0.020729	0.951459	429	3	2.8519	Y
NLRP11	3	0.99229	0.99238	0.999582	21511	0	3.7331	0.0077131	0.020891	0.951459	430	3	3.7331	Y
ZNF714	3	0.99228	0.99237	0.999582	21510	0	2.3722	0.0077186	0.020904	0.951459	431	3	2.3722	Y
SLC35B2	3	0.63431	0.7136	0.999509	15351	1	4.1943	0.0077263	0.020919	0.951459	432	2	4.1943	Y
ING5	3	0.18622	0.33344	0.998074	7074	2	-1.4632	0.0077467	0.020972	0.951459	433	1	-1.4632
FAM172A	3	0.9323	0.93234	0.999509	20159	0	4.0915	0.0077631	0.021013	0.951459	434	2	4.0915	Y
TINAGL1	3	0.36172	0.51639	0.999509	10989	1	2.349	0.0077934	0.021104	0.951459	435	2	2.349	Y
TBC1D25	3	0.86628	0.86647	0.999509	18762	1	4.1917	0.0078139	0.021163	0.951459	436	2	4.1917	Y
DNAL1	2	0.4548	0.51162	0.999509	12952	1	3.2487	0.0078218	0.014895	0.951459	437	1	3.2487	Y
SAPCD2	3	0.60425	0.69925	0.999509	15016	1	4.0424	0.007837	0.021224	0.951459	438	2	4.0424	Y
KRT7	3	0.26747	0.41903	0.999509	8941	1	0.30917	0.0078401	0.021231	0.951459	439	1	0.30917
IGFBP6	3	0.99213	0.99222	0.999582	21509	0	2.8871	0.0078717	0.021308	0.951459	440	3	2.8871	Y
TMTC1	3	0.99213	0.99222	0.999582	21508	0	2.5016	0.0078736	0.021315	0.951459	441	3	2.5016	Y
RAB8B	3	0.17427	0.32052	0.998074	6783	2	-1.4961	0.0078868	0.021343	0.951459	442	1	-1.4961
SNTN	3	0.99211	0.9922	0.999582	21507	0	3.0468	0.0078922	0.021355	0.951459	443	3	3.0468	Y
NonTargetingControlGuideForHuman_0651	1	0.99209	0.99206	0.999582	21505	0	6.7007	0.0079076	0.0078743	0.951459	444	1	6.7007	Y
HTRA2	3	0.44378	0.5989	0.999509	12706	1	0.80721	0.0079334	0.021473	0.951459	445	1	0.80721
hsa-mir-766	4	0.31435	0.53457	0.999509	10009	2	2.0832	0.0079388	0.0222	0.951459	446	2	2.0832	Y
SUMO4	3	0.99202	0.99211	0.999582	21504	0	3.241	0.0079762	0.021569	0.951459	447	3	3.241	Y
GTF2IRD2B	3	0.28849	0.44087	0.999509	9435	1	0.57351	0.0079801	0.021583	0.951459	448	1	0.57351
FGF6	3	0.19368	0.34139	0.998074	7273	1	4.2069	0.0079811	0.021585	0.951459	449	2	4.2069	Y
CLSTN1	3	0.99201	0.99211	0.999582	21503	0	3.0413	0.0079856	0.021597	0.951459	450	3	3.0413	Y
hsa-mir-3192	4	0.50423	0.67232	0.999509	13970	2	0.71748	0.0080163	0.022383	0.951459	451	2	0.71748
MIS18BP1	3	0.55736	0.67827	0.999509	14480	1	4.1684	0.0080185	0.021674	0.951459	452	2	4.1684	Y
SPRN	3	0.65824	0.72549	0.999509	15657	1	3.5372	0.0080268	0.021696	0.951459	453	2	3.5372	Y
MNT	3	0.99196	0.99204	0.999582	21502	0	3.5735	0.0080438	0.021742	0.951459	454	3	3.5735	Y
FAM84A	3	0.99193	0.99202	0.999582	21500	0	2.7497	0.0080683	0.021808	0.951459	455	3	2.7497	Y
IL36A	3	0.75688	0.78201	0.999509	16942	1	0.47516	0.0080735	0.021817	0.951459	456	1	0.47516
CORO1B	3	0.95883	0.95899	0.999509	20762	0	4.5001	0.008103	0.021892	0.951459	457	2	4.5001	Y
NT5C1B	3	0.63023	0.71161	0.999509	15298	1	1.1575	0.0081201	0.02193	0.951459	458	1	1.1575
GKN1	3	0.99188	0.99196	0.999582	21499	0	3.0343	0.0081213	0.021934	0.951459	459	3	3.0343	Y
EEF1A1	3	0.99187	0.99195	0.999582	21498	0	2.8257	0.0081327	0.021969	0.951459	460	3	2.8257	Y
FOXR2	3	0.7741	0.79332	0.999509	17191	1	3.802	0.008169	0.022056	0.951459	461	2	3.802	Y
LOC100288524	3	0.19187	0.33951	0.998074	7225	2	-1.1719	0.0082135	0.022164	0.951459	462	1	-1.1719
GLO1	3	0.99178	0.99186	0.999582	21497	0	2.5363	0.0082203	0.022179	0.951459	463	3	2.5363	Y
KRT16	3	0.87504	0.87517	0.999509	18919	0	4.1103	0.0082352	0.022216	0.951459	464	2	4.1103	Y
WDR34	3	0.99174	0.99183	0.999582	21496	0	3.5947	0.0082643	0.022298	0.951459	465	3	3.5947	Y
C9orf129	3	0.64331	0.71803	0.999509	15455	1	4.1067	0.0082969	0.022382	0.951459	466	2	4.1067	Y
LRRC23	3	0.92374	0.92375	0.999509	19956	0	2.1294	0.0083068	0.022403	0.951459	467	1	2.1294	Y
GZF1	3	0.91023	0.91026	0.999509	19664	0	4.5207	0.0083446	0.022514	0.951459	468	2	4.5207	Y
ZNF697	3	0.76853	0.7896	0.999509	17116	1	2.1966	0.0083535	0.022536	0.951459	469	1	2.1966	Y
hsa-mir-4644	4	0.097976	0.23332	0.998074	4581	2	0.67397	0.0083725	0.023256	0.951459	470	2	0.67397
hsa-mir-6750	4	0.67444	0.80303	0.999509	15870	1	3.5789	0.008381	0.023273	0.951459	471	3	3.5789	Y
NOVA1	3	0.51656	0.66124	0.999509	14076	1	3.1894	0.0084002	0.02265	0.951459	472	2	3.1894	Y
ZNF488	3	0.9639	0.96401	0.999509	20871	0	4.387	0.0084355	0.022742	0.951459	473	2	4.387	Y
SPATA31E1	3	0.99155	0.99165	0.999582	21494	0	2.8952	0.008446	0.02277	0.951459	474	3	2.8952	Y
RPS6KA3	3	0.48046	0.63533	0.999509	13505	1	0.065939	0.0084468	0.022772	0.951459	475	1	0.065939
ARRB1	3	0.64331	0.71803	0.999509	15456	1	3.9544	0.0084498	0.02278	0.951459	476	2	3.9544	Y
KCTD15	3	0.67001	0.73151	0.999509	15817	1	4.4163	0.0084835	0.022866	0.951459	477	2	4.4163	Y
hsa-mir-5694	4	0.41895	0.60977	0.999509	12216	1	1.2204	0.0085138	0.023586	0.951459	478	1	1.2204
SRBD1	3	0.2993	0.45218	0.999509	9686	2	-0.90308	0.0085402	0.023001	0.951459	479	1	-0.90308
hsa-mir-4645	4	0.72139	0.82393	0.999509	16463	1	3.4635	0.0085666	0.02372	0.951459	480	3	3.4635	Y
OR11H2	3	0.99143	0.99151	0.999582	21493	0	3.0158	0.0085731	0.023085	0.951459	481	3	3.0158	Y
PLEKHO2	3	0.62183	0.70755	0.999509	15206	1	2.504	0.0085868	0.023114	0.951459	482	2	2.504	Y
CD44	3	0.96932	0.96942	0.999509	20989	0	4.2182	0.0085992	0.023149	0.951459	483	2	4.2182	Y
HSPBP1	3	0.47735	0.63224	0.999509	13441	1	4.2896	0.008638	0.023241	0.951459	484	2	4.2896	Y
ZNF747	3	0.99136	0.99143	0.999582	21492	0	3.8304	0.0086401	0.023248	0.951459	485	3	3.8304	Y
hsa-mir-6510	4	0.6753	0.8037	0.999509	15881	2	1.9734	0.0086745	0.023988	0.951459	486	2	1.9734
SLC35G5	3	0.15137	0.29573	0.998074	6223	2	-0.86403	0.0086801	0.023349	0.951459	487	1	-0.86403
JAKMIP3	3	0.98899	0.9891	0.999509	21433	0	4.3631	0.0086963	0.023389	0.951459	488	2	4.3631	Y
ZNF708	3	0.95891	0.95908	0.999509	20763	0	4.2484	0.0087012	0.023404	0.951459	489	2	4.2484	Y
MORC2	3	0.99128	0.99135	0.999557	21491	0	3.2412	0.0087224	0.023452	0.951459	490	3	3.2412	Y
YIPF4	3	0.91941	0.91944	0.999509	19865	0	2.1854	0.0087268	0.023461	0.951459	491	1	2.1854	Y
DCAF5	3	0.99127	0.99134	0.999557	21490	0	3.7648	0.0087274	0.023462	0.951459	492	3	3.7648	Y
SGK223	3	0.99124	0.99131	0.999557	21489	0	2.4152	0.0087553	0.023521	0.951459	493	3	2.4152	Y
RBM38	3	0.4491	0.60414	0.999509	12830	2	-0.24281	0.0087735	0.023575	0.951459	494	1	-0.24281
ZNF519	3	0.98618	0.9863	0.999509	21346	0	4.3753	0.0087792	0.023592	0.951459	495	2	4.3753	Y
PPA2	3	0.99118	0.99125	0.999557	21488	0	2.899	0.0088162	0.023686	0.951459	496	3	2.899	Y
PCDHGB2	2	0.99115	0.99105	0.999509	21487	0	3.8857	0.0088462	0.016833	0.951459	497	2	3.8857	Y
CNBP	3	0.96396	0.96407	0.999509	20874	0	2.592	0.0088668	0.023823	0.951459	498	2	2.592	Y
hsa-mir-6821	4	0.67609	0.8043	0.999509	15892	2	0.08339	0.0088868	0.024495	0.951459	499	1	0.08339
WFS1	3	0.86149	0.86191	0.999509	18678	1	0.66971	0.0089134	0.023954	0.951459	500	1	0.66971
RBM11	3	0.99103	0.99111	0.999509	21486	0	3.1947	0.0089683	0.024097	0.951459	501	3	3.1947	Y
RABL6	3	0.99101	0.99109	0.999509	21485	0	2.8418	0.0089926	0.02416	0.951459	502	3	2.8418	Y
TMEM99	3	0.99101	0.99109	0.999509	21484	0	2.2513	0.0089946	0.024165	0.951459	503	3	2.2513	Y
CCZ1	3	0.991	0.99108	0.999509	21483	0	2.0476	0.0090038	0.024193	0.951459	504	3	2.0476	Y
GPR75	3	0.66697	0.72999	0.999509	15769	1	3.7319	0.0090067	0.024201	0.951459	505	2	3.7319	Y
CDC42SE1	3	0.36604	0.52076	0.999509	11086	1	1.7299	0.0090534	0.02432	0.951459	506	1	1.7299
ZNF106	3	0.8309	0.83521	0.999509	18102	1	3.7397	0.0090798	0.024386	0.951459	507	2	3.7397	Y
MORN3	3	0.92373	0.92374	0.999509	19955	0	4.2989	0.0090947	0.024424	0.951459	508	2	4.2989	Y
PLIN5	3	0.20977	0.35844	0.999509	7638	2	-1.1571	0.0091	0.024439	0.951459	509	1	-1.1571
MLLT6	3	0.99087	0.99096	0.999509	21482	0	2.8095	0.0091293	0.024519	0.951459	510	3	2.8095	Y
VILL	3	0.99087	0.99096	0.999509	21481	0	2.4271	0.0091313	0.024523	0.951459	511	3	2.4271	Y
VHL	3	0.091242	0.20405	0.998074	4316	2	-2.0247	0.0091466	0.024561	0.951459	512	1	-2.0247
OR2AK2	3	0.94603	0.94619	0.999509	20487	0	4.1994	0.0091495	0.02457	0.951459	513	2	4.1994	Y
STUB1	3	0.96419	0.96431	0.999509	20878	0	3.5602	0.0091545	0.024584	0.951459	514	2	3.5602	Y
TMED6	3	0.99082	0.99091	0.999509	21480	0	3.4666	0.0091785	0.024652	0.951459	515	3	3.4666	Y
GCFC2	3	0.023291	0.059475	0.977478	1301	2	-3.2651	0.0091933	0.024688	0.951459	516	1	-3.2651
OR6K2	3	0.99076	0.99086	0.999509	21479	0	3.0698	0.0092363	0.024798	0.951459	517	3	3.0698	Y
PIWIL4	3	0.97981	0.97987	0.999509	21198	0	4.0836	0.0092395	0.024809	0.951459	518	2	4.0836	Y
IFT80	3	0.24692	0.39751	0.999509	8494	1	0.11005	0.0092399	0.024812	0.951459	519	1	0.11005
hsa-mir-3912	4	0.64736	0.78178	0.999509	15510	2	2.229	0.0092797	0.025449	0.951459	520	2	2.229	Y
SAMD5	3	0.27253	0.4243	0.999509	9062	1	4.4151	0.0092866	0.024943	0.951459	521	2	4.4151	Y
GSK3B	3	0.19474	0.3425	0.998074	7297	1	3.7765	0.0092946	0.024964	0.951459	522	2	3.7765	Y
hsa-mir-663b	4	0.053426	0.1532	0.983946	2759	3	-2.1083	0.0093218	0.025555	0.951459	523	1	-2.1083
GRK6	3	0.38914	0.54413	0.999509	11564	1	2.3098	0.0093332	0.025062	0.951459	524	1	2.3098	Y
USP36	3	0.99066	0.99075	0.999509	21477	0	3.3451	0.0093379	0.025076	0.951459	525	3	3.3451	Y
TMEM222	3	0.99065	0.99074	0.999509	21476	0	2.9436	0.0093504	0.02511	0.951459	526	3	2.9436	Y
PNO1	3	0.99064	0.99073	0.999509	21475	0	2.4323	0.0093587	0.025126	0.951459	527	3	2.4323	Y
PRR11	3	0.99064	0.99073	0.999509	21474	0	3.1765	0.0093608	0.025132	0.951459	528	3	3.1765	Y
EPPIN	3	0.99061	0.9907	0.999509	21473	0	4.0983	0.0093921	0.025208	0.951459	529	3	4.0983	Y
KLK1	3	0.86451	0.86477	0.999509	18734	1	4.4005	0.0094156	0.025262	0.951459	530	2	4.4005	Y
hsa-mir-571	4	0.96907	0.96894	0.999509	20984	0	2.8994	0.0094203	0.025789	0.951459	531	3	2.8994	Y
OR10G4	3	0.99057	0.99067	0.999509	21472	0	2.2296	0.0094276	0.025292	0.951459	532	3	2.2296	Y
SHMT2	3	0.82953	0.83403	0.999509	18076	1	4.2195	0.0095017	0.025477	0.951459	533	2	4.2195	Y
hsa-mir-433	4	0.037626	0.11271	0.983024	1997	2	1.4771	0.0095186	0.02602	0.951459	534	2	1.4771
PPAPDC3	3	0.13074	0.27329	0.998074	5767	2	-1.2532	0.0095197	0.025505	0.951459	535	1	-1.2532
MYO19	3	0.63434	0.71362	0.999509	15352	1	3.7643	0.0095664	0.025575	0.951459	536	2	3.7643	Y
ARF4	3	0.91354	0.91355	0.999509	19750	0	4.4122	0.0095984	0.025635	0.951459	537	2	4.4122	Y
RPL12	3	0.24451	0.39498	0.999509	8440	2	-0.095849	0.009613	0.025652	0.951459	538	1	-0.095849
NPIPL3	2	0.99037	0.99025	0.999509	21467	0	4.6512	0.0096309	0.018288	0.951459	539	2	4.6512	Y
MTMR9	3	0.98955	0.98967	0.999509	21450	0	4.2892	0.0096342	0.025688	0.951459	540	2	4.2892	Y
PDCD7	3	0.4042	0.55935	0.999509	11882	2	-0.12133	0.0096596	0.02573	0.951459	541	1	-0.12133
FAT2	3	0.73797	0.77016	0.999509	16685	1	2.6124	0.0097062	0.025806	0.951459	542	2	2.6124	Y
FBXL20	3	0.21559	0.36458	0.999509	7771	1	4.2477	0.0097418	0.025868	0.951459	543	2	4.2477	Y
AZI1	3	0.26747	0.41903	0.999509	8942	1	4.3602	0.0097521	0.025892	0.951459	544	2	4.3602	Y
BTN3A2	3	0.18542	0.33258	0.998074	7059	1	0.47756	0.0097529	0.025892	0.951459	545	1	0.47756
FAM209B	3	0.19102	0.33861	0.998074	7201	2	-1.3132	0.0097995	0.025976	0.951459	546	1	-1.3132
TPPP2	3	0.46691	0.62185	0.999509	13227	1	0.33321	0.0098927	0.026121	0.951459	547	1	0.33321
GAGE12H	2	0.46043	0.51553	0.999509	13067	1	2.7911	0.0099087	0.018796	0.951459	548	1	2.7911	Y
PANX2	3	0.97353	0.97358	0.999509	21080	0	2.6842	0.0099394	0.026203	0.951459	549	2	2.6842	Y
hsa-mir-545	4	0.22459	0.41901	0.999509	7981	2	-0.0478	0.009943	0.027104	0.951459	550	1	-0.0478
ACTL6B	3	0.89328	0.89332	0.999509	19296	0	0.80559	0.009986	0.02628	0.951459	551	1	0.80559
hsa-mir-7158	4	0.15807	0.32491	0.998074	6375	3	-1.2213	0.010067	0.0274	0.951459	552	1	-1.2213
LAMP2	3	0.21653	0.36557	0.999509	7790	2	-1.0775	0.010079	0.026437	0.951459	553	1	-1.0775
TMEM65	3	0.057364	0.13568	0.98351	2952	1	4.2437	0.010089	0.02645	0.951459	554	2	4.2437	Y
GCM1	3	0.82995	0.83438	0.999509	18083	1	2.7359	0.010126	0.026511	0.951459	555	2	2.7359	Y
TMSB15A	3	0.94976	0.94992	0.999509	20555	0	3.8804	0.010165	0.026584	0.951459	556	2	3.8804	Y
HS2ST1	3	0.63487	0.71388	0.999509	15356	1	4.0015	0.010188	0.026619	0.951459	557	2	4.0015	Y
MYF5	3	0.69955	0.74762	0.999509	16191	1	0.57776	0.010266	0.026742	0.951459	558	1	0.57776
PSMD1	3	0.67496	0.7341	0.999509	15878	1	3.7828	0.010283	0.026771	0.951459	559	2	3.7828	Y
SPANXN5	3	0.53859	0.6704	0.999509	14300	1	3.0576	0.010312	0.026818	0.951459	560	2	3.0576	Y
SGK3	3	0.78112	0.79805	0.999509	17284	1	3.9614	0.010325	0.026837	0.951459	561	2	3.9614	Y
hsa-mir-200a	4	0.88687	0.89716	0.999509	19161	1	2.6577	0.01038	0.028173	0.951459	562	3	2.6577	Y
MTRNR2L1	2	0.8432	0.84312	0.999509	18331	0	3.7369	0.010407	0.019718	0.951459	563	1	3.7369	Y
VIPAS39	3	0.42142	0.5767	0.999509	12257	1	0.050144	0.010452	0.027049	0.951459	564	1	0.050144
RAET1E	3	0.98649	0.98662	0.999509	21356	0	3.9515	0.010458	0.027062	0.951459	565	2	3.9515	Y
NonTargetingControlGuideForHuman_0269	1	0.98951	0.98953	0.999509	21449	0	5.8823	0.010489	0.010432	0.951459	566	1	5.8823	Y
TXNDC16	3	0.30923	0.46262	0.999509	9915	1	4.0127	0.010543	0.027208	0.951459	567	2	4.0127	Y
SH3BP4	3	0.2509	0.40168	0.999509	8582	2	-1.0688	0.010545	0.027213	0.951459	568	1	-1.0688
hsa-mir-5684	4	0.10885	0.25053	0.998074	5002	1	3.0408	0.010601	0.028707	0.951459	569	3	3.0408	Y
APRT	3	0.98842	0.98857	0.999509	21413	0	4.0291	0.010618	0.027331	0.951459	570	2	4.0291	Y
DCTN1	3	0.99002	0.99014	0.999509	21458	0	3.6972	0.010634	0.027362	0.951459	571	2	3.6972	Y
VN1R5	3	0.74641	0.77539	0.999509	16803	1	0.077	0.010638	0.027371	0.951459	572	1	0.077
RGS11	3	0.7915	0.8053	0.999509	17439	1	3.6427	0.010639	0.027372	0.951459	573	2	3.6427	Y
MFSD7	3	0.70896	0.75295	0.999509	16306	1	4.1299	0.010645	0.027383	0.951459	574	2	4.1299	Y
hsa-mir-2117	4	0.56124	0.71531	0.999509	14535	2	2.0998	0.010651	0.028836	0.951459	575	2	2.0998	Y
BRINP1	3	0.20857	0.3572	0.999509	7617	1	0.00086892	0.010685	0.027449	0.951459	576	1	0.00086892
BNIP3	3	0.21106	0.3598	0.999509	7670	1	0.18861	0.010732	0.027528	0.951459	577	1	0.18861
MINK1	3	0.96889	0.96899	0.999509	20978	0	2.9113	0.010778	0.027605	0.951459	578	2	2.9113	Y
ZNF474	3	0.20506	0.35356	0.999509	7528	2	-1.4019	0.010825	0.027696	0.951459	579	1	-1.4019
RBAK-LOC389458	2	0.83327	0.83304	0.999509	18144	0	3.7367	0.010842	0.020542	0.951459	580	1	3.7367	Y
BEST3	3	0.40903	0.5642	0.999509	11992	2	-0.27308	0.010871	0.027776	0.951459	581	1	-0.27308
hsa-mir-1303	4	0.16783	0.33908	0.998074	6624	3	-1.4639	0.010874	0.029362	0.951459	582	1	-1.4639
UBP1	3	0.8544	0.85546	0.999509	18538	1	3.7348	0.010914	0.027861	0.951459	583	2	3.7348	Y
RPL23	3	0.6525	0.72262	0.999509	15587	1	4.0131	0.01092	0.027868	0.951459	584	2	4.0131	Y
hsa-mir-6876	4	0.35189	0.56135	0.999509	10793	2	1.5467	0.010929	0.02949	0.951459	585	2	1.5467
ANKRD54	3	0.98398	0.9841	0.999509	21287	0	4.1217	0.010931	0.027881	0.951459	586	2	4.1217	Y
NonTargetingControlGuideForHuman_0989	1	0.98906	0.9891	0.999509	21434	0	5.6858	0.010942	0.010876	0.951459	587	1	5.6858	Y
BTBD9	3	0.29565	0.44834	0.999509	9595	1	3.146	0.010965	0.027937	0.951459	588	2	3.146	Y
PGGT1B	3	0.46543	0.62041	0.999509	13192	1	1.6431	0.011011	0.028008	0.951459	589	2	1.6431
MGEA5	3	0.99016	0.99027	0.999509	21462	0	4.0827	0.011012	0.028009	0.951459	590	2	4.0827	Y
TGOLN2	3	0.29654	0.44927	0.999509	9616	1	3.84	0.01105	0.028074	0.951459	591	2	3.84	Y
LRRC1	3	0.36993	0.52476	0.999509	11164	2	-0.44145	0.011058	0.028088	0.951459	592	1	-0.44145
JAGN1	3	0.95552	0.95573	0.999509	20684	0	4.1533	0.011067	0.028095	0.951459	593	2	4.1533	Y
KRTAP4-7	3	0.093351	0.20812	0.998074	4393	2	-1.9635	0.011104	0.028157	0.951459	594	1	-1.9635
ASGR1	3	0.24946	0.40018	0.999509	8548	1	3.9371	0.011116	0.028175	0.951459	595	2	3.9371	Y
SPANXD	2	0.98888	0.98881	0.999509	21430	0	4.8415	0.011118	0.02103	0.951459	596	2	4.8415	Y
MCTP2	3	0.78109	0.79803	0.999509	17282	1	0.32732	0.011151	0.028231	0.951459	597	1	0.32732
DHRS9	3	0.037739	0.092708	0.983024	2005	1	2.4906	0.011198	0.02831	0.951459	598	2	2.4906	Y
GPR85	3	0.04185	0.10195	0.983024	2208	1	3.9689	0.011242	0.028381	0.951459	599	2	3.9689	Y
ID3	3	0.68426	0.73915	0.999509	16010	1	0.18448	0.011244	0.028384	0.951459	600	1	0.18448
PALM2	3	0.93563	0.93573	0.999509	20238	0	4.0784	0.011248	0.028388	0.951459	601	2	4.0784	Y
CCT8	3	0.26224	0.41358	0.999509	8811	1	4.0831	0.011264	0.028413	0.951459	602	2	4.0831	Y
CCDC83	3	0.96166	0.96181	0.999509	20831	0	4.1267	0.01127	0.028426	0.951459	603	2	4.1267	Y
MFSD6	3	0.30519	0.45837	0.999509	9822	1	2.7074	0.011291	0.028458	0.951459	604	2	2.7074	Y
GRSF1	3	0.099929	0.22068	0.998074	4663	1	4.0866	0.011325	0.028522	0.951459	605	2	4.0866	Y
BFSP1	3	0.0044049	0.012155	0.949936	272	1	2.1789	0.011337	0.028538	0.951459	606	1	2.1789	Y
hsa-mir-18b	4	0.37088	0.57509	0.999509	11182	2	1.987	0.011378	0.030575	0.951459	607	2	1.987
PDRG1	3	0.33385	0.48792	0.999509	10408	1	3.6918	0.011384	0.028614	0.951459	608	2	3.6918	Y
TARM1	3	0.58869	0.69209	0.999509	14848	1	3.8144	0.01143	0.028686	0.951459	609	2	3.8144	Y
WDR83OS	3	0.1922	0.33986	0.998074	7234	1	0.3672	0.01143	0.028686	0.951459	610	1	0.3672
SH2D4A	3	0.95517	0.95537	0.999509	20676	0	3.9885	0.011441	0.0287	0.951459	611	2	3.9885	Y
EFHC1	3	0.93737	0.9375	0.999509	20278	0	4.1591	0.011469	0.028738	0.951459	612	2	4.1591	Y
EHBP1L1	3	0.89642	0.89653	0.999509	19363	0	1.1586	0.011477	0.028754	0.951459	613	1	1.1586
hsa-mir-4710	4	0.086491	0.21496	0.998074	4132	2	-0.42579	0.011495	0.030845	0.951459	614	1	-0.42579
ZNF331	3	0.62335	0.70831	0.999509	15224	1	1.1061	0.011524	0.028824	0.951459	615	1	1.1061
REM2	3	0.40109	0.5562	0.999509	11817	1	3.8928	0.011533	0.028838	0.951459	616	2	3.8928	Y
SRL	3	0.46016	0.61517	0.999509	13061	2	-0.047772	0.01157	0.028904	0.951459	617	1	-0.047772
WAC	3	0.070924	0.16374	0.983946	3517	1	3.9546	0.011586	0.028928	0.951459	618	2	3.9546	Y
CT45A2	1	0.98837	0.9884	0.999509	21412	0	6.1926	0.011631	0.01157	0.951459	619	1	6.1926	Y
PKD2	3	0.29606	0.44877	0.999509	9608	1	0.3968	0.011663	0.029057	0.951459	620	1	0.3968
hsa-mir-5695	4	0.99313	0.99311	0.999607	21528	0	2.6016	0.011667	0.031263	0.951459	621	3	2.6016	Y
ADORA2B	3	0.9895	0.98961	0.999509	21447	0	3.9136	0.011698	0.029117	0.951459	622	2	3.9136	Y
EHD1	3	0.59454	0.69481	0.999509	14909	1	4.0763	0.011703	0.029125	0.951459	623	2	4.0763	Y
PIGH	3	0.68316	0.73857	0.999509	15995	1	4.0141	0.011759	0.029213	0.951459	624	2	4.0141	Y
hsa-mir-204	4	0.73886	0.8298	0.999509	16696	1	2.8482	0.011766	0.031503	0.951459	625	3	2.8482	Y
POLI	3	0.84606	0.84804	0.999509	18385	1	4.1404	0.011776	0.02924	0.951459	626	2	4.1404	Y
AKR1A1	3	0.76474	0.78708	0.999509	17053	1	4.259	0.011782	0.029249	0.951459	627	2	4.259	Y
OTUD4	3	0.8707	0.87081	0.999509	18847	1	0.78421	0.011803	0.029285	0.951459	628	1	0.78421
CPLX4	3	0.91712	0.91715	0.999509	19819	0	3.58	0.011827	0.029324	0.951459	629	2	3.58	Y
SMCHD1	3	0.091591	0.20473	0.998074	4334	1	4.0233	0.011844	0.029355	0.951459	630	2	4.0233	Y
TPBGL	3	0.61277	0.70321	0.999509	15101	1	2.8878	0.011849	0.029361	0.951459	631	2	2.8878	Y
CIITA	3	0.083999	0.18996	0.998074	4028	1	3.6054	0.011878	0.029408	0.951459	632	2	3.6054	Y
AP1G2	3	0.00075068	0.0021592	0.832548	56	2	-2.245	0.011896	0.029435	0.951459	633	1	-2.245
HOXC11	3	0.93608	0.93618	0.999509	20246	0	3.8851	0.011917	0.029473	0.951459	634	2	3.8851	Y
hsa-mir-95	4	0.54942	0.70636	0.999509	14389	1	1.2123	0.011929	0.031887	0.951459	635	1	1.2123
C3orf58	3	0.58097	0.68864	0.999509	14767	1	4.0013	0.011934	0.029504	0.951459	636	2	4.0013	Y
RAB33A	3	0.71482	0.75629	0.999509	16379	1	3.0694	0.011943	0.029518	0.951459	637	2	3.0694	Y
NR2C1	3	0.57138	0.68437	0.999509	14648	1	2.5312	0.011989	0.029591	0.951459	638	2	2.5312	Y
RXFP3	3	0.53843	0.67033	0.999509	14297	1	4.4993	0.011991	0.029594	0.951459	639	2	4.4993	Y
MED13	3	0.9091	0.90913	0.999509	19639	0	4.3489	0.011997	0.029604	0.951459	640	2	4.3489	Y
hsa-mir-632	4	0.91873	0.92032	0.999509	19848	1	2.8309	0.012017	0.032104	0.951459	641	2	2.8309	Y
KATNB1	3	0.68156	0.73768	0.999509	15983	1	0.71412	0.012036	0.029663	0.951459	642	1	0.71412
FGF21	3	0.44208	0.59724	0.999509	12662	1	3.9982	0.012088	0.029753	0.951459	643	2	3.9982	Y
POTEJ	1	0.98785	0.98789	0.999509	21397	0	6.3928	0.012147	0.012076	0.951459	644	1	6.3928	Y
MAPKAPK5	3	0.97367	0.97373	0.999509	21083	0	4.1864	0.012167	0.02988	0.951459	645	2	4.1864	Y
hsa-mir-618	4	0.16896	0.34074	0.998074	6650	1	2.1781	0.012187	0.032498	0.951459	646	2	2.1781	Y
METAP2	3	0.9277	0.92776	0.999509	20052	0	4.1219	0.01219	0.029924	0.951459	647	2	4.1219	Y
ZSWIM2	3	0.24332	0.39374	0.999509	8403	1	3.9873	0.012213	0.029959	0.951459	648	2	3.9873	Y
WDR47	3	0.94547	0.94563	0.999509	20467	0	0.84748	0.012222	0.029972	0.951459	649	1	0.84748
hsa-mir-4455	4	0.93295	0.93281	0.999509	20177	1	2.7872	0.012251	0.032655	0.951459	650	3	2.7872	Y
PSMB5	3	0.095415	0.21207	0.998074	4492	2	-1.3424	0.012268	0.030043	0.951459	651	1	-1.3424
RPL29	3	0.11494	0.24879	0.998074	5266	1	3.9066	0.012339	0.030162	0.951459	652	2	3.9066	Y
DMRTA1	3	0.49605	0.65073	0.999509	13852	2	-0.0043664	0.012362	0.030204	0.951459	653	1	-0.0043664
ZNF585B	3	0.97572	0.9758	0.999509	21122	0	4.0927	0.012386	0.030241	0.951459	654	2	4.0927	Y
TOE1	3	0.58577	0.69079	0.999509	14820	1	1.0875	0.012408	0.03028	0.951459	655	1	1.0875
hsa-mir-8071-1	4	0.99771	0.99772	0.99985	21620	0	2.6939	0.01243	0.033078	0.951459	656	3	2.6939	Y
TSR1	3	0.12547	0.26754	0.998074	5641	2	-1.7795	0.012455	0.030346	0.951459	657	1	-1.7795
NDE1	3	0.98678	0.9869	0.999509	21363	0	3.1616	0.012501	0.030419	0.951459	658	2	3.1616	Y
hsa-mir-99a	4	0.82683	0.86468	0.999509	18022	1	2.9853	0.012526	0.033301	0.951459	659	2	2.9853	Y
AADACL2	3	0.73905	0.77083	0.999509	16699	1	3.779	0.012542	0.030485	0.951459	660	2	3.779	Y
SLC27A2	3	0.71786	0.75806	0.999509	16424	1	2.9406	0.012548	0.03049	0.951459	661	2	2.9406	Y
NonTargetingControlGuideForHuman_0992	1	0.98743	0.98745	0.999509	21381	0	5.3318	0.012569	0.012507	0.951459	662	1	5.3318	Y
MPP7	3	0.15288	0.29733	0.998074	6257	1	3.8861	0.012576	0.030533	0.951459	663	2	3.8861	Y
CHMP4B	3	0.73358	0.76741	0.999509	16627	1	3.8002	0.01264	0.03064	0.951459	664	2	3.8002	Y
PTP4A1	3	0.26383	0.41522	0.999509	8844	2	-0.60036	0.012687	0.030716	0.951459	665	1	-0.60036
SLC14A2	3	0.93379	0.93389	0.999509	20201	0	4.0632	0.012722	0.030778	0.951459	666	2	4.0632	Y
NonTargetingControlGuideForHuman_0655	1	0.98727	0.9873	0.999509	21375	0	5.9039	0.012726	0.012655	0.951459	667	1	5.9039	Y
RAB34	2	0.98727	0.98719	0.999509	21374	0	4.9141	0.01273	0.024037	0.951459	668	2	4.9141	Y
RASGEF1B	3	0.71598	0.75697	0.999509	16399	1	0.25558	0.012734	0.030799	0.951459	669	1	0.25558
CRY1	3	0.44199	0.59716	0.999509	12659	1	1.4679	0.01278	0.030876	0.951459	670	1	1.4679
C16orf3	3	0.3074	0.4607	0.999509	9872	2	-0.65694	0.012827	0.030958	0.951459	671	1	-0.65694
IL7R	3	0.93367	0.93376	0.999509	20197	0	0.90051	0.012873	0.031039	0.951459	672	1	0.90051
TCHP	3	0.72322	0.76124	0.999509	16487	1	3.8142	0.01288	0.031047	0.951459	673	2	3.8142	Y
TACC2	3	0.63986	0.71633	0.999509	15409	1	1.5814	0.01292	0.031121	0.951459	674	1	1.5814
MED21	3	0.97394	0.97401	0.999509	21087	0	3.4957	0.012966	0.031193	0.951459	675	2	3.4957	Y
NonTargetingControlGuideForHuman_0819	1	0.98702	0.98703	0.999509	21369	0	5.9295	0.012976	0.012913	0.951459	676	1	5.9295	Y
NRD1	3	0.5959	0.6954	0.999509	14926	1	1.5189	0.013013	0.031255	0.951459	677	1	1.5189
ENGASE	3	0.27846	0.43055	0.999509	9199	2	-0.96436	0.013059	0.031327	0.951459	678	1	-0.96436
hsa-mir-874	4	0.45213	0.63407	0.999509	12891	2	0.41902	0.013107	0.034697	0.951459	679	1	0.41902
hsa-mir-7844	4	0.83864	0.87022	0.999509	18247	1	2.4981	0.01313	0.034747	0.951459	680	3	2.4981	Y
NonTargetingControlGuideForHuman_0195	1	0.98685	0.98686	0.999509	21366	0	5.6328	0.013148	0.013074	0.951459	681	1	5.6328	Y
APITD1	3	0.49643	0.65111	0.999509	13860	1	3.9516	0.013151	0.031471	0.951459	682	2	3.9516	Y
ASB18	3	0.96303	0.96316	0.999509	20854	0	3.9129	0.013199	0.031545	0.951459	683	2	3.9129	Y
TRPV4	3	0.82046	0.82682	0.999509	17907	1	4.0563	0.013211	0.03157	0.951459	684	2	4.0563	Y
STAP1	3	0.85807	0.85873	0.999509	18605	1	4.0924	0.013228	0.031604	0.951459	685	2	4.0924	Y
HSF4	3	0.059686	0.14059	0.983946	3050	2	-1.9089	0.013292	0.031719	0.951459	686	1	-1.9089
PRSS46	3	0.6865	0.74042	0.999509	16038	1	3.6835	0.013336	0.031797	0.951459	687	2	3.6835	Y
PENK	3	0.97227	0.97234	0.999509	21048	0	1.5494	0.013339	0.031801	0.951459	688	1	1.5494
PNKP	3	0.11852	0.25529	0.998074	5402	2	-1.7935	0.013385	0.031882	0.951459	689	1	-1.7935
hsa-mir-548aw	4	0.7584	0.83679	0.999509	16959	1	2.5716	0.013401	0.035402	0.951459	690	3	2.5716	Y
LAPTM4B	3	0.10216	0.22495	0.998074	4741	1	2.0516	0.013432	0.031965	0.951459	691	2	2.0516	Y
SLC17A7	3	0.60267	0.69851	0.999509	15000	1	1.7641	0.013478	0.032036	0.951459	692	1	1.7641
IL8	3	0.63956	0.7162	0.999509	15404	1	3.8296	0.013506	0.032077	0.951459	693	2	3.8296	Y
NEFH	3	0.69691	0.74613	0.999509	16156	1	0.73741	0.013525	0.032104	0.951459	694	1	0.73741
hsa-mir-4328	4	0.97192	0.97181	0.999509	21041	0	3.2764	0.01355	0.035735	0.951459	695	2	3.2764	Y
NonTargetingControlGuideForHuman_0902	1	0.98645	0.98646	0.999509	21353	0	5.5227	0.013555	0.01347	0.951459	696	1	5.5227	Y
TARDBP	3	0.8451	0.84722	0.999509	18366	1	3.9251	0.013557	0.032158	0.951459	697	2	3.9251	Y
SLC26A4	3	0.97141	0.97148	0.999509	21029	0	2.217	0.013571	0.03218	0.951459	698	2	2.217	Y
hsa-mir-6833	4	0.62849	0.76711	0.999509	15278	1	2.8038	0.013579	0.035814	0.951459	699	3	2.8038	Y
HBB	3	0.79985	0.81121	0.999509	17569	1	0.3571	0.013664	0.03235	0.951459	700	1	0.3571
ZNF41	3	0.68681	0.74059	0.999509	16043	1	1.2856	0.013711	0.03242	0.951459	701	1	1.2856
MAP4K1	3	0.83408	0.83781	0.999509	18157	1	2.621	0.013757	0.032484	0.951459	702	2	2.621	Y
EIF4G3	3	0.24946	0.40018	0.999509	8550	1	4.0344	0.013769	0.032504	0.951459	703	2	4.0344	Y
FNDC3A	3	0.47236	0.62731	0.999509	13337	2	-0.064584	0.013804	0.032558	0.951459	704	1	-0.064584
BAI1	3	0.69326	0.74408	0.999509	16113	1	3.7651	0.013817	0.032579	0.951459	705	2	3.7651	Y
SPATA6L	3	0.65007	0.72141	0.999509	15548	1	3.648	0.013829	0.032607	0.951459	706	2	3.648	Y
NEFL	3	0.66255	0.72768	0.999509	15719	1	3.9377	0.013866	0.032667	0.951459	707	2	3.9377	Y
HIST1H3A	3	0.57691	0.68685	0.999509	14719	1	0.83653	0.013897	0.032719	0.951459	708	1	0.83653
BEGAIN	3	0.7285	0.7644	0.999509	16558	1	3.9157	0.013902	0.032727	0.951459	709	2	3.9157	Y
DBNDD1	3	0.93831	0.93846	0.999509	20303	0	1.3131	0.013943	0.032794	0.951459	710	1	1.3131
hsa-mir-6129	4	0.69511	0.81564	0.999509	16136	1	2.5749	0.013944	0.036693	0.951459	711	3	2.5749	Y
CACTIN	3	0.37558	0.53049	0.999509	11287	1	4.133	0.013975	0.032846	0.951459	712	2	4.133	Y
GPR155	3	0.96283	0.96297	0.999509	20849	0	3.9651	0.014006	0.03289	0.951459	713	2	3.9651	Y
DBH	3	0.83456	0.83819	0.999509	18164	1	3.9244	0.014036	0.032943	0.951459	714	2	3.9244	Y
CEACAM4	3	0.04679	0.11285	0.983024	2438	1	3.8728	0.014079	0.033021	0.951459	715	2	3.8728	Y
hsa-mir-4778	4	0.99622	0.99623	0.999827	21589	0	3.2457	0.01408	0.037003	0.951459	716	2	3.2457	Y
ALOXE3	3	0.47355	0.62849	0.999509	13363	1	0.62355	0.014083	0.033025	0.951459	717	1	0.62355
DNAJC2	3	0.42855	0.58376	0.999509	12390	1	4.1234	0.014159	0.033156	0.951459	718	2	4.1234	Y
ATF7	3	0.67169	0.73237	0.999509	15844	1	0.46714	0.014176	0.033176	0.951459	719	1	0.46714
SLC15A4	3	0.94654	0.94671	0.999509	20499	0	4.1204	0.014184	0.033189	0.951459	720	2	4.1204	Y
WFDC1	3	0.45591	0.61095	0.999509	12971	1	3.7616	0.014196	0.033208	0.951459	721	2	3.7616	Y
SLC2A4RG	3	0.48221	0.63709	0.999509	13547	1	3.6564	0.014221	0.03325	0.951459	722	2	3.6564	Y
ABCA5	3	0.28417	0.43645	0.999509	9329	2	-0.82158	0.014222	0.033252	0.951459	723	1	-0.82158
WNK3	3	0.89896	0.89908	0.999509	19412	0	3.8747	0.014239	0.033282	0.951459	724	2	3.8747	Y
TPO	3	0.8232	0.82902	0.999509	17958	1	3.8643	0.014313	0.033421	0.951459	725	2	3.8643	Y
CLEC2B	3	0.90132	0.90139	0.999509	19475	0	2.0676	0.014315	0.033423	0.951459	726	2	2.0676	Y
SYT14	3	0.52524	0.66479	0.999509	14155	1	3.1365	0.014399	0.033549	0.951459	727	2	3.1365	Y
SLC51B	3	0.76225	0.78547	0.999509	17017	1	3.058	0.014408	0.033562	0.951459	728	2	3.058	Y
C6orf99	3	0.6182	0.7058	0.999509	15153	1	3.434	0.01443	0.033604	0.951459	729	2	3.434	Y
SLC2A8	3	0.49477	0.64948	0.999509	13825	2	-0.39793	0.014454	0.033646	0.951459	730	1	-0.39793
TPD52L3	3	0.41952	0.57478	0.999509	12226	1	4.0396	0.014499	0.03372	0.951459	731	2	4.0396	Y
ZNF793	3	0.47549	0.63042	0.999509	13406	2	-0.026827	0.014501	0.033724	0.951459	732	1	-0.026827
ATP8B4	3	0.94817	0.94833	0.999509	20527	0	3.6147	0.014542	0.0338	0.951459	733	2	3.6147	Y
TEX12	3	0.027111	0.06847	0.982855	1505	1	1.5196	0.014547	0.033808	0.951459	734	1	1.5196
OR10C1	3	0.57865	0.68763	0.999509	14747	1	3.8857	0.014592	0.033887	0.951459	735	2	3.8857	Y
CLINT1	3	0.46964	0.62461	0.999509	13279	1	0.94268	0.01464	0.033966	0.951459	736	1	0.94268
LGALS9C	3	0.85202	0.8533	0.999509	18494	1	3.8512	0.014642	0.033969	0.951459	737	2	3.8512	Y
FOXC1	3	0.44417	0.59928	0.999509	12716	1	0.63007	0.014687	0.034046	0.951459	738	1	0.63007
ZNF215	3	0.67711	0.73525	0.999509	15907	1	3.5898	0.014717	0.034092	0.951459	739	2	3.5898	Y
DMRTB1	3	0.16262	0.30796	0.998074	6498	2	-1.6912	0.014733	0.034116	0.951459	740	1	-1.6912
NDUFB5	3	0.8224	0.82837	0.999509	17939	1	3.96	0.014767	0.034172	0.951459	741	2	3.96	Y
FAM21B	3	0.69762	0.74653	0.999509	16168	1	3.7289	0.014792	0.034205	0.951459	742	2	3.7289	Y
PI16	3	0.056597	0.13407	0.98351	2906	2	-1.0771	0.014873	0.034328	0.951459	743	1	-1.0771
SERTAD3	3	0.25387	0.4048	0.999509	8636	2	-1.0308	0.014919	0.034408	0.951459	744	1	-1.0308
CEP170	3	0.83126	0.83551	0.999509	18107	1	1.9227	0.014966	0.034483	0.951459	745	1	1.9227
NME1-NME2	2	0.50243	0.54472	0.999509	13959	1	2.453	0.014977	0.028104	0.951459	746	1	2.453	Y
TGFB3	3	0.95664	0.95685	0.999509	20715	0	2.6541	0.015012	0.034552	0.951459	747	2	2.6541	Y
CDY2A	2	0.98498	0.98494	0.999509	21315	0	3.3826	0.015024	0.028196	0.951459	748	2	3.3826	Y
SLC4A7	3	0.91741	0.91744	0.999509	19827	0	3.6444	0.015044	0.034604	0.951459	749	2	3.6444	Y
ANKRD62	3	0.91908	0.91911	0.999509	19861	0	3.0703	0.015058	0.034628	0.951459	750	2	3.0703	Y
TRIM68	3	0.87163	0.87174	0.999509	18859	1	3.6056	0.015063	0.034635	0.951459	751	2	3.6056	Y
PRPS1	3	0.12113	0.26	0.998074	5501	2	-0.084214	0.015105	0.034708	0.951459	752	1	-0.084214
hsa-mir-4536-1	3	0.98908	0.9892	0.999509	21436	0	3.7796	0.015139	0.034759	0.951459	753	2	3.7796	Y
CDKN2AIP	3	0.042944	0.1044	0.983024	2259	1	1.4565	0.015151	0.03478	0.951459	754	1	1.4565
HSPA4L	3	0.95301	0.95324	0.999509	20624	0	4.0611	0.01517	0.034811	0.951459	755	2	4.0611	Y
ZNF98	3	0.76888	0.78985	0.999509	17122	1	3.5127	0.015285	0.034988	0.951459	756	2	3.5127	Y
KCTD7	3	0.90933	0.90937	0.999509	19646	0	0.39709	0.015291	0.034997	0.951459	757	1	0.39709
DIABLO	3	0.80944	0.81828	0.999509	17727	1	3.9206	0.01531	0.035029	0.951459	758	2	3.9206	Y
SOCS5	3	0.29476	0.44739	0.999509	9575	1	1.9294	0.015337	0.035072	0.951459	759	1	1.9294
GIPC2	3	0.77895	0.79658	0.999509	17251	1	3.6228	0.015368	0.035126	0.951459	760	2	3.6228	Y
hsa-mir-6882	3	0.64654	0.71965	0.999509	15499	1	3.4953	0.015374	0.035138	0.951459	761	2	3.4953	Y
DEFB105A	3	0.12695	0.26916	0.998074	5682	1	2.732	0.015384	0.035153	0.951459	762	2	2.732	Y
LPPR5	3	0.76911	0.78999	0.999509	17125	1	3.7992	0.015393	0.035169	0.951459	763	2	3.7992	Y
CPT1B	3	0.55523	0.67739	0.999509	14459	1	0.94025	0.01543	0.035218	0.951459	764	1	0.94025
hsa-mir-605	4	0.1115	0.25469	0.998074	5113	3	-1.0259	0.015459	0.040298	0.951459	765	1	-1.0259
GGT5	3	0.17642	0.32286	0.998074	6842	2	-0.85791	0.015477	0.035291	0.951459	766	1	-0.85791
NMB	3	0.23956	0.38976	0.999509	8325	1	3.8398	0.015547	0.035393	0.951459	767	2	3.8398	Y
NonTargetingControlGuideForHuman_0173	1	0.98441	0.98444	0.999509	21299	0	5.5481	0.015588	0.015505	0.951459	768	1	5.5481	Y
ATOH7	3	0.39088	0.54588	0.999509	11606	1	3.5224	0.015605	0.035497	0.951459	769	2	3.5224	Y
DENND3	3	0.54377	0.67253	0.999509	14339	1	1.0798	0.015616	0.035514	0.951459	770	1	1.0798
ZNF695	3	0.54767	0.67417	0.999509	14370	1	3.9884	0.015617	0.035518	0.951459	771	2	3.9884	Y
CNIH2	3	0.96101	0.96118	0.999509	20809	0	3.7289	0.01565	0.035569	0.951459	772	2	3.7289	Y
TRPM2	3	0.082072	0.18618	0.998074	3956	2	-2.0816	0.015662	0.035592	0.951459	773	1	-2.0816
LURAP1L	3	0.88449	0.88459	0.999509	19124	0	3.421	0.015682	0.035628	0.951459	774	2	3.421	Y
EPPIN-WFDC6	2	0.97933	0.9793	0.999509	21190	0	4.7039	0.015691	0.029431	0.951459	775	2	4.7039	Y
C5orf58	3	0.46235	0.61734	0.999509	13116	2	-0.083218	0.015709	0.035676	0.951459	776	1	-0.083218
TRIP11	3	0.96247	0.96261	0.999509	20844	0	3.9145	0.015714	0.035682	0.951459	777	2	3.9145	Y
EIF1B	3	0.5737	0.68543	0.999509	14684	1	0.26349	0.015755	0.035752	0.951459	778	1	0.26349
NonTargetingControlGuideForHuman_0778	1	0.98424	0.98426	0.999509	21292	0	5.5247	0.01576	0.015682	0.951459	779	1	5.5247	Y
UBTD1	3	0.61176	0.70271	0.999509	15089	1	3.5024	0.015802	0.03582	0.951459	780	2	3.5024	Y
MZT1	3	0.86543	0.86566	0.999509	18753	1	3.3906	0.015817	0.035846	0.951459	781	2	3.3906	Y
SCN1B	3	0.22319	0.37254	0.999509	7949	1	3.5956	0.015837	0.035877	0.951459	782	2	3.5956	Y
MTERFD3	3	0.90658	0.90662	0.999509	19584	0	3.5408	0.015863	0.035919	0.951459	783	2	3.5408	Y
ZBTB32	3	0.9847	0.98485	0.999509	21306	0	3.7821	0.015882	0.035957	0.951459	784	2	3.7821	Y
MTRF1	3	0.79199	0.80563	0.999509	17446	1	3.4302	0.015889	0.035966	0.951459	785	2	3.4302	Y
PALM3	3	0.49366	0.64841	0.999509	13801	1	3.9767	0.015908	0.035997	0.951459	786	2	3.9767	Y
OCRL	3	0.23466	0.3846	0.999509	8216	1	2.8803	0.015987	0.036134	0.951459	787	2	2.8803	Y
INTS9	3	0.66414	0.72852	0.999509	15735	1	3.8232	0.015993	0.036144	0.951459	788	2	3.8232	Y
hsa-mir-106a	4	0.63186	0.76973	0.999509	15323	1	3.1228	0.016058	0.041735	0.951459	789	3	3.1228	Y
DCDC2B	3	0.38815	0.54311	0.999509	11541	1	1.765	0.01608	0.036272	0.951459	790	2	1.765
SPATS1	3	0.36678	0.52152	0.999509	11099	1	3.6169	0.016097	0.0363	0.951459	791	2	3.6169	Y
STXBP2	3	0.97335	0.97342	0.999509	21076	0	3.7817	0.016123	0.036347	0.951459	792	2	3.7817	Y
MAMSTR	3	0.93219	0.93223	0.999509	20156	0	1.5702	0.016127	0.036354	0.951459	793	1	1.5702
CBR1	3	0.9698	0.96989	0.999509	20998	0	3.8548	0.016129	0.036359	0.951459	794	2	3.8548	Y
hsa-mir-1302-8	4	0.22689	0.42213	0.999509	8026	2	1.3512	0.016201	0.04206	0.951459	795	2	1.3512
THEM4	3	0.8137	0.82148	0.999509	17795	1	3.7436	0.016201	0.03648	0.951459	796	2	3.7436	Y
SLC48A1	3	0.14834	0.29244	0.998074	6149	1	4.0388	0.016254	0.036567	0.951459	797	2	4.0388	Y
FSTL1	3	0.32364	0.47751	0.999509	10202	2	-0.19887	0.016266	0.03658	0.951459	798	1	-0.19887
hsa-mir-1263	4	0.99747	0.99748	0.99985	21612	0	2.5872	0.016287	0.042275	0.951459	799	3	2.5872	Y
hsa-mir-495	4	0.14527	0.3061	0.998074	6084	1	2.9063	0.016303	0.042319	0.951459	800	2	2.9063	Y
TXNRD1	3	0.52637	0.66526	0.999509	14167	1	1.7427	0.016312	0.036667	0.951459	801	1	1.7427
hsa-mir-4476	4	0.50911	0.67596	0.999509	14011	1	2.7219	0.016386	0.042518	0.951459	802	2	2.7219	Y
SUCLG2	3	0.39804	0.55314	0.999509	11750	1	1.6147	0.016405	0.036818	0.951459	803	1	1.6147
OR51V1	3	0.74285	0.77314	0.999509	16751	1	0.12255	0.016452	0.036894	0.951459	804	1	0.12255
LAMA1	3	0.89653	0.89664	0.999509	19365	0	4.11	0.016464	0.03692	0.951459	805	2	4.11	Y
ABCC3	3	0.51499	0.66059	0.999509	14065	1	3.7983	0.016471	0.036929	0.951459	806	2	3.7983	Y
RPRD1B	3	0.26961	0.42128	0.999509	8995	1	1.3594	0.016498	0.036987	0.951459	807	1	1.3594
hsa-mir-3159	4	0.17488	0.34937	0.999017	6799	1	2.8202	0.016515	0.042815	0.951459	808	3	2.8202	Y
PARP2	3	0.04154	0.10128	0.983024	2194	2	-2.7192	0.016544	0.037061	0.951459	809	1	-2.7192
TOMM40	3	0.062835	0.14717	0.983946	3179	1	3.203	0.016583	0.037119	0.951459	810	2	3.203	Y
FAM217B	3	0.093878	0.20911	0.998074	4430	1	3.64	0.016623	0.037187	0.951459	811	2	3.64	Y
SMIM8	3	0.45768	0.61272	0.999509	13010	2	-0.0029671	0.016637	0.037202	0.951459	812	1	-0.0029671
UBE2R2	3	0.94103	0.94113	0.999509	20372	0	3.5992	0.016662	0.037238	0.951459	813	2	3.5992	Y
PEF1	3	0.53704	0.66973	0.999509	14283	1	3.9272	0.016669	0.037248	0.951459	814	2	3.9272	Y
ESF1	3	0.018098	0.04694	0.971852	1022	1	1.42	0.01673	0.037349	0.951459	815	1	1.42
ANKEF1	3	0.93673	0.93685	0.999509	20266	0	3.7794	0.016749	0.037384	0.951459	816	2	3.7794	Y
PCDH9	3	0.055874	0.13254	0.98351	2872	1	0.78915	0.016776	0.037424	0.951459	817	1	0.78915
KIAA1715	3	0.44417	0.59928	0.999509	12717	1	3.3223	0.016829	0.037502	0.951459	818	2	3.3223	Y
KRTDAP	3	0.69861	0.74709	0.999509	16180	1	3.6778	0.016855	0.037545	0.951459	819	2	3.6778	Y
NDST2	3	0.94519	0.94533	0.999509	20460	0	3.6544	0.016862	0.037556	0.951459	820	2	3.6544	Y
IRF8	3	0.93655	0.93666	0.999509	20262	0	3.6587	0.016872	0.037569	0.951459	821	2	3.6587	Y
NPFFR2	3	0.1507	0.29498	0.998074	6208	1	3.6587	0.016872	0.037569	0.951459	822	2	3.6587	Y
TOMM5	3	0.84132	0.84391	0.999509	18299	1	3.1632	0.016935	0.037678	0.951459	823	2	3.1632	Y
GNG5	3	0.65221	0.72246	0.999509	15579	1	1.7395	0.016962	0.03772	0.951459	824	1	1.7395
RPP38	3	0.65886	0.7258	0.999509	15666	1	3.6947	0.017123	0.037976	0.951459	825	2	3.6947	Y
VSX1	3	0.97051	0.97059	0.999509	21010	0	4.0637	0.017143	0.03802	0.951459	826	2	4.0637	Y
CCDC63	3	0.81269	0.82073	0.999509	17778	1	2.5997	0.017148	0.038026	0.951459	827	2	2.5997	Y
hsa-mir-4502	4	0.95168	0.95156	0.999509	20592	0	3.006	0.017167	0.044355	0.951459	828	2	3.006	Y
PSMC2	3	0.98967	0.98979	0.999509	21453	0	3.5595	0.017204	0.038117	0.951459	829	2	3.5595	Y
CD52	3	0.75314	0.7796	0.999509	16890	1	0.79302	0.01724	0.038183	0.951459	830	1	0.79302
TXNDC17	3	0.81416	0.82184	0.999509	17799	1	3.8785	0.017251	0.038197	0.951459	831	2	3.8785	Y
LNPEP	3	0.82868	0.83334	0.999509	18063	1	1.7333	0.017287	0.038255	0.951459	832	1	1.7333
PRSS45	3	0.34902	0.50339	0.999509	10733	1	3.573	0.017305	0.038282	0.951459	833	2	3.573	Y
hsa-mir-1273c	4	0.096042	0.23027	0.998074	4523	1	2.7535	0.017318	0.044722	0.951459	834	3	2.7535	Y
KIF3A	3	0.08453	0.19095	0.998074	4051	1	3.2235	0.017325	0.038312	0.951459	835	2	3.2235	Y
ZC3H13	3	0.15947	0.30451	0.998074	6420	2	-1.509	0.017333	0.038322	0.951459	836	1	-1.509
KRTAP1-3	3	0.96639	0.96649	0.999509	20922	0	3.9438	0.017352	0.038349	0.951459	837	2	3.9438	Y
SFT2D2	3	0.98498	0.98511	0.999509	21316	0	3.2684	0.017359	0.038364	0.951459	838	2	3.2684	Y
PTGR2	3	0.33114	0.48517	0.999509	10354	2	-0.8192	0.017379	0.038397	0.951459	839	1	-0.8192
NonTargetingControlGuideForHuman_0639	1	0.9826	0.98264	0.999509	21256	0	5.6673	0.017403	0.017378	0.951459	840	1	5.6673	Y
S100A4	3	0.65874	0.72573	0.999509	15661	1	3.5654	0.017426	0.038479	0.951459	841	2	3.5654	Y
NonTargetingControlGuideForHuman_0991	1	0.98253	0.98258	0.999509	21255	0	5.7472	0.017466	0.017433	0.951459	842	1	5.7472	Y
hsa-mir-5096	4	0.37954	0.58132	0.999509	11356	2	0.36671	0.017498	0.045127	0.951459	843	2	0.36671
UGT2B17	3	0.84453	0.84672	0.999509	18350	1	0.5663	0.017519	0.038639	0.951459	844	1	0.5663
KIF26A	3	0.50705	0.65739	0.999509	13991	1	3.6315	0.017535	0.038665	0.951459	845	2	3.6315	Y
ALK	3	0.86173	0.86213	0.999509	18685	1	1.4503	0.017565	0.038724	0.951459	846	1	1.4503
EFS	3	0.59883	0.69676	0.999509	14955	1	3.7009	0.017589	0.03876	0.951459	847	2	3.7009	Y
TMEM102	3	0.94994	0.95012	0.999509	20558	0	4.0019	0.017596	0.038768	0.951459	848	2	4.0019	Y
SCAND3	3	0.36892	0.5237	0.999509	11137	2	-0.15868	0.017611	0.038794	0.951459	849	1	-0.15868
ZBTB7A	3	0.26398	0.41537	0.999509	8849	2	-1.0718	0.017704	0.038963	0.951459	850	1	-1.0718
ILK	3	0.89369	0.89373	0.999509	19304	0	3.6846	0.017719	0.038988	0.951459	851	2	3.6846	Y
LOC200726	3	0.2936	0.44616	0.999509	9545	1	0.9971	0.017751	0.039039	0.951459	852	1	0.9971
OR3A3	3	0.94772	0.94792	0.999509	20520	0	3.919	0.017808	0.039134	0.951459	853	2	3.919	Y
BIVM	3	0.9403	0.94042	0.999509	20363	0	3.6481	0.017814	0.039144	0.951459	854	2	3.6481	Y
NUDT22	3	0.42454	0.57976	0.999509	12317	1	0.373	0.017843	0.039193	0.951459	855	1	0.373
CDC40	3	0.97981	0.97987	0.999509	21199	0	4.0124	0.017862	0.039224	0.951459	856	2	4.0124	Y
FREM2	3	0.067732	0.15726	0.983946	3397	2	-2.4576	0.01789	0.039265	0.951459	857	1	-2.4576
PRSS50	3	0.037739	0.092708	0.983024	2009	1	3.6751	0.01791	0.039296	0.951459	858	2	3.6751	Y
TNK2	3	0.98759	0.98773	0.999509	21387	0	3.7224	0.017965	0.039378	0.951459	859	2	3.7224	Y
hsa-mir-8084	4	0.93537	0.93518	0.999509	20231	1	2.771	0.018003	0.046285	0.951459	860	2	2.771	Y
VN1R1	3	0.76767	0.78902	0.999509	17102	1	0.57021	0.018029	0.039488	0.951459	861	1	0.57021
NonTargetingControlGuideForHuman_0517	1	0.98194	0.98198	0.999509	21248	0	4.6986	0.01806	0.018025	0.951459	862	1	4.6986	Y
EZR	3	0.85556	0.8565	0.999509	18554	1	3.464	0.018075	0.039564	0.951459	863	2	3.464	Y
NonTargetingControlGuideForHuman_0688	1	0.98191	0.98195	0.999509	21245	0	5.3637	0.018091	0.018053	0.951459	864	1	5.3637	Y
BATF2	3	0.9388	0.93896	0.999509	20318	0	1.0804	0.018121	0.039627	0.951459	865	1	1.0804
HSPA14	3	0.072241	0.16639	0.983946	3570	1	3.6662	0.018165	0.03969	0.951459	866	2	3.6662	Y
IGSF3	3	0.8031	0.81356	0.999509	17624	1	0.23257	0.018168	0.039696	0.951459	867	1	0.23257
FUT4	3	0.19388	0.3416	0.998074	7278	1	2.5271	0.018214	0.039772	0.951459	868	2	2.5271	Y
GNB1	3	0.60563	0.6999	0.999509	15032	1	3.654	0.018227	0.039786	0.951459	869	2	3.654	Y
KIAA1683	3	0.075983	0.17397	0.990967	3724	2	-2.3885	0.018261	0.039844	0.951459	870	1	-2.3885
NIPSNAP3B	3	0.90014	0.90021	0.999509	19441	0	3.3781	0.018331	0.039968	0.951459	871	2	3.3781	Y
DLX6	3	0.93256	0.93262	0.999509	20165	0	1.6927	0.018353	0.039998	0.951459	872	1	1.6927
AIDA	3	0.96034	0.96051	0.999509	20795	0	2.8612	0.0184	0.040078	0.951459	873	2	2.8612	Y
C9orf9	3	0.43628	0.59143	0.999509	12543	1	3.4689	0.018401	0.040079	0.951459	874	2	3.4689	Y
hsa-mir-8061	4	0.15585	0.32166	0.998074	6321	2	-0.065086	0.018424	0.047293	0.951459	875	1	-0.065086
GPALPP1	3	0.47416	0.62911	0.999509	13376	1	1.5565	0.018446	0.040151	0.951459	876	1	1.5565
FOXI1	3	0.51312	0.65982	0.999509	14050	1	3.8596	0.018456	0.040168	0.951459	877	2	3.8596	Y
FAM120C	3	0.91725	0.91726	0.999509	19822	0	3.5717	0.01847	0.040188	0.951459	878	2	3.5717	Y
C1orf87	3	0.98044	0.98051	0.999509	21212	0	3.6349	0.018477	0.040201	0.951459	879	2	3.6349	Y
C17orf78	3	0.9592	0.95937	0.999509	20770	0	1.977	0.018492	0.04023	0.951459	880	1	1.977
ZNF569	3	0.71463	0.75618	0.999509	16375	1	1.6375	0.018539	0.040306	0.951459	881	1	1.6375
SDPR	3	0.2782	0.43026	0.999509	9190	2	-0.9185	0.018585	0.04039	0.951459	882	1	-0.9185
DCUN1D4	3	0.13239	0.27514	0.998074	5802	1	3.6958	0.018603	0.040414	0.951459	883	2	3.6958	Y
hsa-mir-195	4	0.7474	0.83283	0.999509	16816	1	2.3517	0.018609	0.047721	0.951459	884	2	2.3517	Y
BZW1	3	0.39453	0.54959	0.999509	11681	1	3.5198	0.018617	0.040439	0.951459	885	2	3.5198	Y
TRANK1	3	0.23419	0.3841	0.999509	8207	2	-0.90081	0.018631	0.040464	0.951459	886	1	-0.90081
ANKFY1	3	0.49726	0.6519	0.999509	13876	1	3.571	0.018659	0.040512	0.951459	887	2	3.571	Y
NonTargetingControlGuideForHuman_0772	1	0.9813	0.98134	0.999509	21230	0	4.9177	0.018701	0.018664	0.951459	888	1	4.9177	Y
CELF5	3	0.55156	0.67582	0.999509	14416	1	0.37772	0.018724	0.040633	0.951459	889	1	0.37772
CACHD1	3	0.14718	0.2912	0.998074	6133	1	2.1835	0.01877	0.040709	0.951459	890	2	2.1835	Y
NR5A1	3	0.97274	0.97281	0.999509	21062	0	3.6964	0.018785	0.040726	0.951459	891	2	3.6964	Y
LOC440335	3	0.17716	0.32369	0.998074	6860	1	1.0116	0.018817	0.040792	0.951459	892	1	1.0116
TRIM15	3	0.20384	0.35224	0.999509	7502	2	-0.2322	0.018863	0.040874	0.951459	893	1	-0.2322
TMEM218	3	0.38684	0.54185	0.999509	11517	1	1.9902	0.018909	0.040956	0.951459	894	1	1.9902
hsa-mir-548ao	4	0.76122	0.83788	0.999509	16999	1	2.7826	0.018936	0.048497	0.951459	895	2	2.7826	Y
ABI3BP	3	0.98707	0.9872	0.999509	21370	0	3.4835	0.018939	0.041004	0.951459	896	2	3.4835	Y
C11orf53	3	0.91903	0.91906	0.999509	19859	0	3.6005	0.018953	0.041028	0.951459	897	2	3.6005	Y
NCOA7	3	0.84983	0.85132	0.999509	18450	1	3.5679	0.018996	0.041098	0.951459	898	2	3.5679	Y
CCL7	3	0.12903	0.27142	0.998074	5723	2	-0.8609	0.019002	0.041107	0.951459	899	1	-0.8609
hsa-mir-3678	4	0.80242	0.85392	0.999509	17612	1	2.3974	0.019037	0.048734	0.951459	900	3	2.3974	Y
ADAM29	3	0.46189	0.6169	0.999509	13102	2	-0.092763	0.019048	0.041181	0.951459	901	1	-0.092763
hsa-mir-4423	4	0.80195	0.85373	0.999509	17603	1	2.9138	0.019051	0.048768	0.951459	902	3	2.9138	Y
NPHP3	3	0.96217	0.9623	0.999509	20840	0	1.7481	0.019095	0.041261	0.951459	903	1	1.7481
SCAP	3	0.17419	0.32044	0.998074	6780	1	3.5218	0.019116	0.041298	0.951459	904	2	3.5218	Y
FAXDC2	3	0.13426	0.27725	0.998074	5846	1	3.6498	0.019144	0.041343	0.951459	905	2	3.6498	Y
KIF15	3	0.98271	0.98281	0.999509	21257	0	3.5728	0.019151	0.041349	0.951459	906	2	3.5728	Y
MKL2	3	0.97755	0.97761	0.999509	21157	0	3.5692	0.019201	0.041435	0.951459	907	2	3.5692	Y
KRTAP11-1	3	0.97447	0.97455	0.999509	21098	0	3.6349	0.019229	0.041469	0.951459	908	2	3.6349	Y
BIN1	3	0.97202	0.9721	0.999509	21046	0	2.0143	0.019234	0.041476	0.951459	909	1	2.0143	Y
CAMKK2	3	0.96929	0.96939	0.999509	20988	0	3.6217	0.019265	0.04153	0.951459	910	2	3.6217	Y
BUD13	3	0.58058	0.68847	0.999509	14763	1	3.4409	0.019279	0.041545	0.951459	911	2	3.4409	Y
DNAL4	3	0.95427	0.95449	0.999509	20656	0	2.8726	0.01928	0.041547	0.951459	912	2	2.8726	Y
OR10K1	3	0.095986	0.21317	0.998074	4516	1	0.62523	0.019326	0.041619	0.951459	913	1	0.62523
RALYL	3	0.93619	0.9363	0.999509	20252	0	3.1823	0.01935	0.041653	0.951459	914	2	3.1823	Y
ANKRD18B	3	0.067882	0.15756	0.983946	3404	1	0.51644	0.019373	0.041689	0.951459	915	1	0.51644
hsa-mir-34a	4	0.96956	0.96944	0.999509	20994	0	2.8376	0.019411	0.049613	0.951459	916	2	2.8376	Y
ERCC8	3	0.25287	0.40373	0.999509	8619	2	-0.69854	0.019419	0.041763	0.951459	917	1	-0.69854
LPGAT1	3	0.35557	0.51014	0.999509	10855	1	3.8042	0.019507	0.04191	0.951459	918	2	3.8042	Y
DOPEY1	3	0.011163	0.029752	0.949936	657	2	-5.0134	0.019512	0.041915	0.951459	919	1	-5.0134
CCDC178	3	0.87065	0.87076	0.999509	18846	1	3.9348	0.019564	0.042004	0.951459	920	2	3.9348	Y
ALDH6A1	3	0.76935	0.79015	0.999509	17130	1	3.4279	0.019592	0.042049	0.951459	921	2	3.4279	Y
KPNA1	3	0.70343	0.74981	0.999509	16237	1	3.0888	0.019604	0.042072	0.951459	922	2	3.0888	Y
ALMS1	3	0.76593	0.78787	0.999509	17075	1	3.8772	0.019635	0.042118	0.951459	923	2	3.8772	Y
DNAJC4	3	0.41073	0.56589	0.999509	12033	1	3.37	0.019642	0.042128	0.951459	924	2	3.37	Y
STAT6	3	0.93908	0.93923	0.999509	20327	0	2.9259	0.019651	0.042143	0.951459	925	2	2.9259	Y
hsa-mir-5739	4	0.49881	0.66838	0.999509	13911	1	2.5925	0.019722	0.050297	0.951459	926	3	2.5925
TMEM239	3	0.87865	0.87876	0.999509	18995	0	3.6408	0.019779	0.04236	0.951459	927	2	3.6408	Y
PRX	3	0.32087	0.47457	0.999509	10138	2	-0.69287	0.019789	0.042378	0.951459	928	1	-0.69287
hsa-mir-580	4	0.97415	0.97401	0.999509	21094	0	2.7415	0.019801	0.050473	0.951459	929	2	2.7415
UBE2D3	3	0.98341	0.98351	0.999509	21273	0	3.5576	0.019815	0.042422	0.951459	930	2	3.5576	Y
CCAR2	3	0.91355	0.91355	0.999509	19751	0	3.6869	0.019836	0.042449	0.951459	931	2	3.6869	Y
WDR78	3	0.88366	0.88376	0.999509	19103	0	3.6258	0.019865	0.0425	0.951459	932	2	3.6258	Y
ZKSCAN1	3	0.14483	0.28865	0.998074	6080	1	3.2572	0.019872	0.042511	0.951459	933	2	3.2572	Y
BMPER	3	0.45118	0.60618	0.999509	12873	2	-0.0087656	0.019882	0.042528	0.951459	934	1	-0.0087656
hsa-mir-548aa-2	4	0.91779	0.91952	0.999509	19835	1	2.7593	0.019939	0.050805	0.951459	935	3	2.7593
CBLB	3	0.34273	0.49702	0.999509	10589	2	-0.48667	0.019975	0.042679	0.951459	936	1	-0.48667
TRPT1	3	0.98801	0.98816	0.999509	21402	0	3.6636	0.019988	0.042706	0.951459	937	2	3.6636	Y
CACYBP	3	0.45846	0.61349	0.999509	13022	1	3.6941	0.020067	0.042826	0.951459	938	2	3.6941	Y
CEP55	3	0.98071	0.98079	0.999509	21219	0	2.3396	0.020114	0.042918	0.951459	939	2	2.3396	Y
ISM1	3	0.98992	0.99005	0.999509	21457	0	3.5222	0.020125	0.042936	0.951459	940	2	3.5222	Y
hsa-mir-4517	4	0.1725	0.3459	0.998622	6733	1	2.8554	0.02013	0.05125	0.951459	941	2	2.8554
RFC3	3	0.88375	0.88385	0.999509	19109	0	3.6812	0.020205	0.04307	0.951459	942	2	3.6812	Y
SMARCA1	3	0.0063522	0.017329	0.949936	381	2	-4.0209	0.020206	0.043074	0.951459	943	1	-4.0209
C15orf61	3	0.27232	0.42407	0.999509	9060	2	-1.1402	0.020252	0.043148	0.951459	944	1	-1.1402
N6AMT2	3	0.48269	0.63755	0.999509	13563	1	3.5812	0.020256	0.043155	0.951459	945	2	3.5812	Y
hsa-mir-6736	4	0.20173	0.38738	0.999509	7451	2	0.64577	0.020274	0.051586	0.951459	946	2	0.64577
LMCD1	3	0.81487	0.82239	0.999509	17816	1	3.4635	0.020278	0.043199	0.951459	947	2	3.4635	Y
TMEM8B	3	0.97688	0.97698	0.999509	21150	0	3.6465	0.020329	0.043281	0.951459	948	2	3.6465	Y
WNT7B	3	0.55004	0.67517	0.999509	14395	1	3.3988	0.020336	0.043292	0.951459	949	2	3.3988	Y
MBD1	3	0.66743	0.73023	0.999509	15775	1	3.8091	0.020372	0.04335	0.951459	950	2	3.8091	Y
SEZ6	3	0.95675	0.95696	0.999509	20717	0	3.8433	0.02038	0.043364	0.951459	951	2	3.8433	Y
SERTM1	3	0.044197	0.10719	0.983024	2308	1	1.506	0.020391	0.043385	0.951459	952	1	1.506
TTLL5	3	0.2395	0.38969	0.999509	8316	2	-1.4042	0.020438	0.04346	0.951459	953	1	-1.4042
hsa-mir-3170	4	0.98443	0.98439	0.999509	21300	0	2.6713	0.020463	0.052022	0.951459	954	3	2.6713
NAT6	3	0.88253	0.88262	0.999509	19075	0	3.7174	0.020467	0.043507	0.951459	955	2	3.7174	Y
MPZ	3	0.34598	0.50032	0.999509	10663	2	-0.65008	0.020484	0.043539	0.951459	956	1	-0.65008
OR1L1	3	0.44993	0.60495	0.999509	12847	1	3.1981	0.020507	0.043579	0.951459	957	2	3.1981	Y
hsa-mir-3133	3	0.1607	0.30581	0.998074	6446	1	2.6941	0.020518	0.043596	0.951459	958	2	2.6941	Y
CXorf51A	3	0.90144	0.9015	0.999509	19480	0	3.7226	0.020555	0.04366	0.951459	959	2	3.7226	Y
KIF2A	3	0.71498	0.75638	0.999509	16383	1	3.5661	0.020606	0.043743	0.951459	960	2	3.5661	Y
KRTAP9-4	3	0.33332	0.4874	0.999509	10398	2	-0.24469	0.020623	0.043765	0.951459	961	1	-0.24469
LACC1	3	0.59006	0.69271	0.999509	14855	1	3.3797	0.020628	0.043774	0.951459	962	2	3.3797	Y
hsa-mir-936	4	0.90024	0.90613	0.999509	19446	1	2.6214	0.020644	0.05245	0.954265	963	2	2.6214
hsa-mir-3671	3	0.1884	0.33577	0.998074	7131	2	-0.86644	0.020669	0.043842	0.951459	964	1	-0.86644
CCL14	3	0.70347	0.74983	0.999509	16238	1	3.6853	0.020679	0.043862	0.951459	965	2	3.6853	Y
MFAP5	3	0.25288	0.40374	0.999509	8621	2	-1.2987	0.020715	0.043923	0.951459	966	1	-1.2987
SZT2	3	0.78606	0.80149	0.999509	17356	1	3.7355	0.020716	0.043926	0.951459	967	2	3.7355	Y
ELMOD3	3	0.6494	0.72108	0.999509	15536	1	0.83732	0.020762	0.044003	0.951459	968	1	0.83732
AMDHD1	3	0.60348	0.69889	0.999509	15006	1	2.3739	0.020808	0.044077	0.951459	969	2	2.3739	Y
EIF3K	3	0.45093	0.60594	0.999509	12865	1	3.3066	0.020826	0.044107	0.951459	970	2	3.3066	Y
TMEM164	3	0.94183	0.94193	0.999509	20391	0	3.3696	0.020849	0.044145	0.951459	971	2	3.3696	Y
SIRT5	3	0.93403	0.93412	0.999509	20202	0	3.1054	0.020854	0.044155	0.951459	972	2	3.1054	Y
LTV1	3	0.7457	0.77493	0.999509	16793	1	3.5223	0.020863	0.044163	0.951459	973	2	3.5223	Y
SLC9A3R2	3	0.98722	0.98734	0.999509	21373	0	3.7565	0.020878	0.044184	0.951459	974	2	3.7565	Y
LGALS7B	3	0.21276	0.36158	0.999509	7710	1	3.5054	0.0209	0.044224	0.951459	975	2	3.5054	Y
ABCB11	3	0.46427	0.61927	0.999509	13172	1	2.301	0.0209	0.044224	0.951459	976	2	2.301	Y
TOR1A	3	0.96543	0.9655	0.999509	20901	0	3.3351	0.020908	0.04424	0.951459	977	2	3.3351	Y
hsa-mir-3156-1	4	0.93272	0.93259	0.999509	20168	1	2.3451	0.020927	0.053059	0.958897	978	2	2.3451
CCL21	3	0.77592	0.79454	0.999509	17214	1	3.5322	0.020944	0.044301	0.951459	979	2	3.5322	Y
KXD1	3	0.47691	0.63183	0.999509	13431	1	1.8618	0.020947	0.044307	0.951459	980	1	1.8618
EIF4E	3	0.85865	0.85928	0.999509	18618	1	3.7173	0.020981	0.044369	0.951459	981	2	3.7173	Y
DOCK6	3	0.94389	0.94404	0.999509	20438	0	1.32	0.020993	0.044388	0.951459	982	1	1.32
NDUFV1	3	0.81525	0.8227	0.999509	17822	1	3.6818	0.021004	0.044397	0.951459	983	2	3.6818	Y
ZNF254	3	0.74472	0.7743	0.999509	16777	1	1.4468	0.021039	0.044451	0.951459	984	1	1.4468
CNTN5	3	0.099557	0.21995	0.998074	4648	2	-1.56	0.021132	0.044616	0.951459	985	1	-1.56
HPGD	3	0.94201	0.94211	0.999509	20394	0	3.7255	0.021144	0.044639	0.951459	986	2	3.7255	Y
FASN	3	0.84105	0.84368	0.999509	18294	1	0.62099	0.021178	0.044686	0.951459	987	1	0.62099
PEX5	3	0.099097	0.21911	0.998074	4632	2	-1.3958	0.021224	0.044757	0.951459	988	1	-1.3958
GTF2F1	3	0.26482	0.41625	0.999509	8865	1	1.223	0.021271	0.044833	0.951459	989	1	1.223
KCNJ2	3	0.75514	0.78088	0.999509	16917	1	3.5616	0.021293	0.044872	0.951459	990	2	3.5616	Y
MKRN3	3	0.84125	0.84386	0.999509	18298	1	1.3057	0.021317	0.044919	0.951459	991	1	1.3057
hsa-let-7c	4	0.27102	0.48068	0.999509	9025	2	0.12753	0.021321	0.053983	0.959702	992	1	0.12753
MRPS15	3	0.97296	0.97303	0.999509	21068	0	3.5273	0.021367	0.044996	0.951459	993	2	3.5273	Y
C5orf54	3	0.70092	0.74837	0.999509	16203	1	1.6667	0.021409	0.045079	0.951459	994	1	1.6667
ESRRA	3	0.33314	0.4872	0.999509	10394	1	3.4876	0.021449	0.045143	0.951459	995	2	3.4876	Y
TEX14	3	0.98236	0.98247	0.999509	21252	0	2.0588	0.021456	0.045156	0.951459	996	1	2.0588	Y
GUCA2A	3	0.68653	0.74044	0.999509	16039	1	3.768	0.021464	0.045166	0.951459	997	2	3.768	Y
LCE2D	3	0.55116	0.67564	0.999509	14408	1	3.2992	0.021501	0.045216	0.951459	998	2	3.2992	Y
WEE1	3	0.077864	0.17776	0.992325	3797	2	-3.299	0.021502	0.045217	0.951459	999	1	-3.299
hsa-mir-769	4	0.41226	0.60491	0.999509	12067	2	1.3361	0.021506	0.054409	0.959788	1000	2	1.3361
TLR1	3	0.12231	0.26218	0.998074	5538	2	-1.6801	0.021548	0.045281	0.951459	1001	1	-1.6801
KDM6B	3	0.51846	0.66202	0.999509	14089	1	0.5158	0.021594	0.04536	0.951459	1002	1	0.5158
ZMAT1	3	0.94171	0.94181	0.999509	20387	0	3.5431	0.021621	0.045394	0.951459	1003	2	3.5431	Y
DDX43	3	0.66437	0.72863	0.999509	15740	1	3.3317	0.021651	0.04544	0.951459	1004	2	3.3317	Y
MFSD6L	3	0.78403	0.80004	0.999509	17324	1	3.5651	0.021674	0.045474	0.951459	1005	2	3.5651	Y
COL18A1	3	0.97387	0.97394	0.999509	21085	0	2.1475	0.021687	0.0455	0.951459	1006	2	2.1475	Y
hsa-mir-3195	4	0.99035	0.99027	0.999509	21466	0	2.0308	0.021725	0.054925	0.959788	1007	3	2.0308
COQ2	3	0.82746	0.83234	0.999509	18035	1	1.038	0.021733	0.045577	0.951459	1008	1	1.038
hsa-mir-3614	4	0.92546	0.92604	0.999509	20000	1	2.6993	0.02174	0.054961	0.959788	1009	3	2.6993
ECHDC1	3	0.83224	0.83628	0.999509	18124	1	0.92816	0.021779	0.045653	0.951459	1010	1	0.92816
ZNRF3	3	0.94047	0.94057	0.999509	20364	0	3.3415	0.021801	0.045686	0.951459	1011	2	3.3415	Y
RPL7	3	0.54477	0.67296	0.999509	14350	1	1.9776	0.021826	0.045722	0.951459	1012	2	1.9776
NMT1	3	0.64778	0.72026	0.999509	15513	1	3.5039	0.021914	0.045865	0.951459	1013	2	3.5039	Y
NDUFA4L2	3	0.42181	0.57709	0.999509	12263	2	-0.31616	0.021918	0.045871	0.951459	1014	1	-0.31616
ANXA3	3	0.33577	0.4899	0.999509	10447	1	3.4792	0.021945	0.045918	0.951459	1015	2	3.4792	Y
SLC5A8	3	0.2417	0.392	0.999509	8372	1	3.158	0.02196	0.045949	0.951459	1016	2	3.158	Y
CCR3	3	0.42387	0.5791	0.999509	12304	1	1.0719	0.021964	0.045955	0.951459	1017	1	1.0719
TRIM44	3	0.33478	0.48886	0.999509	10427	2	-0.33416	0.022011	0.046023	0.951459	1018	1	-0.33416
GIMAP8	3	0.50232	0.65551	0.999509	13957	1	3.7398	0.022065	0.046109	0.951459	1019	2	3.7398	Y
ANAPC16	3	0.98728	0.98741	0.999509	21376	0	3.1803	0.022092	0.046143	0.951459	1020	2	3.1803	Y
KRAS	3	0.80713	0.81657	0.999509	17683	1	0.26075	0.022103	0.046161	0.951459	1021	1	0.26075
SCAF11	3	0.23956	0.38976	0.999509	8320	1	3.4408	0.022111	0.046174	0.951459	1022	2	3.4408	Y
IL17RC	3	0.78534	0.80096	0.999509	17349	1	3.4265	0.022134	0.046214	0.951459	1023	2	3.4265	Y
SLC35F5	3	0.79765	0.80962	0.999509	17528	1	3.4151	0.022164	0.046256	0.951459	1024	2	3.4151	Y
ADCY9	3	0.97197	0.97205	0.999509	21043	0	2.5742	0.022196	0.046306	0.951459	1025	2	2.5742	Y
C22orf42	3	0.62026	0.70678	0.999509	15184	1	2.1965	0.022242	0.046374	0.951459	1026	2	2.1965	Y
SMN1	3	0.53906	0.6706	0.999509	14305	1	3.671	0.022278	0.046435	0.951459	1027	2	3.671	Y
CYP11A1	3	0.41671	0.5719	0.999509	12160	1	0.92243	0.022288	0.04645	0.951459	1028	1	0.92243
NISCH	3	0.84595	0.84794	0.999509	18382	1	3.7138	0.022293	0.046458	0.951459	1029	2	3.7138	Y
FAM73B	3	0.092295	0.20607	0.998074	4356	1	3.5738	0.022323	0.046508	0.951459	1030	2	3.5738	Y
IKBIP	3	0.95106	0.95126	0.999509	20578	0	1.7761	0.022334	0.046524	0.951459	1031	1	1.7761
NLRC5	3	0.98891	0.98903	0.999509	21431	0	2.9548	0.022346	0.04655	0.951459	1032	2	2.9548	Y
hsa-mir-483	4	0.59561	0.74147	0.999509	14922	1	2.5725	0.022389	0.056432	0.959788	1033	3	2.5725
PLA2G6	3	0.99044	0.99055	0.999509	21470	0	3.268	0.022399	0.046631	0.951459	1034	2	3.268	Y
OAS1	3	0.65376	0.72327	0.999509	15603	1	0.92616	0.022427	0.046679	0.951459	1035	1	0.92616
PDHB	3	0.7884	0.80313	0.999509	17394	1	0.99514	0.022473	0.046759	0.951459	1036	1	0.99514
GTSF1	3	0.97866	0.97873	0.999509	21177	0	3.1467	0.022519	0.046827	0.951459	1037	2	3.1467	Y
MRPL37	3	0.7825	0.799	0.999509	17303	1	2.9834	0.022565	0.046898	0.951459	1038	2	2.9834	Y
BAX	3	0.92119	0.92121	0.999509	19902	0	3.6541	0.022575	0.046915	0.951459	1039	2	3.6541	Y
MASTL	3	0.98763	0.98777	0.999509	21388	0	2.2667	0.022612	0.046964	0.951459	1040	2	2.2667	Y
hsa-mir-6165	4	0.45652	0.63729	0.999509	12989	2	0.35143	0.022613	0.056955	0.960323	1041	1	0.35143
hsa-mir-5584	4	0.74023	0.83027	0.999509	16716	1	3.2867	0.022637	0.057005	0.960323	1042	2	3.2867
PKN2	3	0.033616	0.08339	0.983024	1804	1	1.4563	0.022658	0.04703	0.951459	1043	1	1.4563
hsa-mir-668	4	0.96295	0.96284	0.999509	20851	0	0.90738	0.022675	0.057093	0.960323	1044	1	0.90738
VWA2	3	0.083	0.18803	0.998074	3993	2	-1.9834	0.022704	0.047124	0.951459	1045	1	-1.9834
ZNF490	3	0.82631	0.83144	0.999509	18011	1	3.5892	0.02272	0.04716	0.951459	1046	2	3.5892	Y
SNTG2	3	0.94439	0.94454	0.999509	20447	0	3.6928	0.022743	0.047195	0.951459	1047	2	3.6928	Y
RBAK	3	0.5324	0.66778	0.999509	14232	1	1.7698	0.022796	0.047282	0.951459	1048	1	1.7698
RTN4R	3	0.29014	0.44257	0.999509	9471	1	3.5346	0.022797	0.047283	0.951459	1049	2	3.5346	Y
ING2	3	0.98949	0.98961	0.999509	21446	0	3.4803	0.022805	0.047295	0.951459	1050	2	3.4803	Y
hsa-mir-1277	3	0.57503	0.68603	0.999509	14698	1	3.051	0.022812	0.047306	0.951459	1051	2	3.051	Y
GLTP	3	0.49162	0.64634	0.999509	13758	1	3.7078	0.022836	0.047348	0.951459	1052	2	3.7078	Y
KLHL13	3	0.95529	0.9555	0.999509	20679	0	1.9189	0.022843	0.047363	0.951459	1053	1	1.9189
MSMB	3	0.11154	0.24247	0.998074	5117	1	3.6117	0.022889	0.047431	0.951459	1054	2	3.6117	Y
MIF4GD	3	0.26597	0.41747	0.999509	8903	1	1.748	0.022981	0.047577	0.951459	1055	1	1.748
CHRNA10	3	0.7988	0.81046	0.999509	17549	1	3.5161	0.023005	0.047612	0.951459	1056	2	3.5161	Y
IGSF11	3	0.91229	0.91231	0.999509	19722	0	3.3504	0.023013	0.047621	0.951459	1057	2	3.3504	Y
PPP2R5B	3	0.44299	0.59813	0.999509	12688	2	-0.12396	0.023027	0.047642	0.951459	1058	1	-0.12396
MAGOHB	3	0.76381	0.78648	0.999509	17040	1	3.5334	0.023059	0.047693	0.951459	1059	2	3.5334	Y
PLEKHB2	3	0.98892	0.98904	0.999509	21432	0	3.6212	0.023067	0.047706	0.951459	1060	2	3.6212	Y
MRPS2	3	0.013013	0.034368	0.961258	765	1	1.0087	0.023074	0.047715	0.951459	1061	1	1.0087
hsa-mir-8055	4	0.95811	0.95806	0.999509	20750	0	2.2349	0.023098	0.058082	0.964969	1062	3	2.2349
CREB1	3	0.82242	0.82839	0.999509	17940	1	3.3699	0.02314	0.047819	0.951459	1063	2	3.3699	Y
KLHDC3	3	0.95935	0.95951	0.999509	20776	0	3.5434	0.023159	0.047849	0.951459	1064	2	3.5434	Y
NonTargetingControlGuideForHuman_0952	1	0.97681	0.97683	0.999509	21147	0	5.467	0.023191	0.023143	0.951459	1065	1	5.467	Y
IL23R	3	0.076721	0.17544	0.99111	3749	2	-1.0542	0.023212	0.047939	0.951459	1066	1	-1.0542
hsa-mir-9-1	4	0.21469	0.40544	0.999509	7758	2	0.22751	0.023228	0.058396	0.964969	1067	1	0.22751
RFX4	3	0.31134	0.46476	0.999509	9959	1	3.6264	0.023252	0.048006	0.951459	1068	2	3.6264	Y
PARP10	3	0.20483	0.3533	0.999509	7524	1	0.26171	0.023258	0.048012	0.951459	1069	1	0.26171
CLUH	3	0.80887	0.81783	0.999509	17715	1	2.7099	0.023305	0.04808	0.951459	1070	2	2.7099	Y
RAB19	3	0.060112	0.14152	0.983946	3069	2	-2.2526	0.023351	0.048143	0.951459	1071	1	-2.2526
FAM72B	2	0.97664	0.97661	0.999509	21142	0	2.9223	0.02336	0.043198	0.951459	1072	2	2.9223	Y
FAM72D	2	0.97662	0.97659	0.999509	21141	0	3.5153	0.023384	0.043241	0.951459	1073	2	3.5153	Y
PRDM6	3	0.6743	0.73375	0.999509	15867	1	3.441	0.023384	0.048186	0.951459	1074	2	3.441	Y
PHF21A	3	0.87678	0.87684	0.999509	18956	0	3.2021	0.023462	0.048322	0.951459	1075	2	3.2021	Y
hsa-mir-3617	4	0.27861	0.49055	0.999509	9202	2	1.341	0.023467	0.05894	0.964969	1076	2	1.341
FZD10	3	0.9427	0.94285	0.999509	20409	0	3.5948	0.02347	0.048336	0.951459	1077	2	3.5948	Y
hsa-mir-616	4	0.44663	0.63	0.999509	12777	2	0.12752	0.023474	0.058961	0.964969	1078	1	0.12752
ALG9	3	0.34246	0.49674	0.999509	10582	2	-0.67993	0.023489	0.048369	0.951459	1079	1	-0.67993
DDX59	3	0.12113	0.26	0.998074	5493	1	3.0842	0.023501	0.048382	0.951459	1080	2	3.0842	Y
hsa-mir-3977	4	0.63565	0.77262	0.999509	15364	2	1.858	0.023542	0.059127	0.965298	1081	2	1.858
KIRREL2	3	0.3598	0.51447	0.999509	10948	1	3.3159	0.023548	0.048453	0.951459	1082	2	3.3159	Y
NUP188	3	0.20698	0.35558	0.999509	7576	1	3.2509	0.023563	0.04847	0.951459	1083	2	3.2509	Y
PCGF2	3	0.45217	0.60717	0.999509	12892	1	1.5419	0.023582	0.048515	0.951459	1084	1	1.5419
KANSL2	3	0.82999	0.83441	0.999509	18085	1	3.3981	0.02361	0.048565	0.951459	1085	2	3.3981	Y
PCDH1	3	0.21334	0.36224	0.999509	7726	2	-1.0417	0.023628	0.048587	0.951459	1086	1	-1.0417
TSPAN18	3	0.65091	0.72181	0.999509	15558	1	0.85917	0.023674	0.048681	0.951459	1087	1	0.85917
HTR7	3	0.98772	0.98786	0.999509	21390	0	3.42	0.02368	0.048687	0.951459	1088	2	3.42	Y
CHMP4A	3	0.895	0.89508	0.999509	19334	0	2.5443	0.02372	0.048756	0.951459	1089	2	2.5443	Y
OTUD7A	3	0.87321	0.87333	0.999509	18892	1	2.7805	0.023767	0.048831	0.951459	1090	2	2.7805	Y
SLC39A6	3	0.31381	0.46731	0.999509	10000	1	3.2911	0.023806	0.048894	0.951459	1091	2	3.2911	Y
ALG3	3	0.27898	0.43107	0.999509	9209	2	-1.0062	0.023859	0.048982	0.951459	1092	1	-1.0062
ANKAR	3	0.35606	0.51066	0.999509	10864	1	2.5371	0.023905	0.049054	0.951459	1093	2	2.5371	Y
TBATA	3	0.42577	0.58096	0.999509	12337	1	3.498	0.023947	0.049117	0.951459	1094	2	3.498	Y
ABRACL	3	0.037739	0.092708	0.983024	2007	1	1.8593	0.023951	0.049129	0.951459	1095	1	1.8593
ATP6AP1	3	0.8299	0.83434	0.999509	18082	1	3.519	0.023971	0.049158	0.951459	1096	2	3.519	Y
MUC20	3	0.43294	0.58814	0.999509	12475	1	1.134	0.023997	0.0492	0.951459	1097	1	1.134
OSBPL11	3	0.97891	0.97899	0.999509	21181	0	3.5281	0.024175	0.049486	0.951459	1098	2	3.5281	Y
hsa-mir-1193	4	0.98974	0.98968	0.999509	21454	0	2.4836	0.024177	0.060617	0.966563	1099	3	2.4836
C14orf178	3	0.42002	0.57527	0.999509	12235	2	-0.31637	0.024182	0.049496	0.951459	1100	1	-0.31637
SNX20	3	0.97642	0.9765	0.999509	21137	0	3.1687	0.024235	0.049586	0.951459	1101	2	3.1687	Y
ATP6V1A	3	0.46241	0.6174	0.999509	13118	1	1.6079	0.024275	0.049654	0.951459	1102	1	1.6079
PLD5	3	0.12356	0.26442	0.998074	5583	2	-0.96538	0.024321	0.049723	0.951459	1103	1	-0.96538
hsa-mir-20b	4	0.43979	0.625	0.999509	12618	1	1.346	0.024334	0.060976	0.966563	1104	1	1.346
KCNK4	3	0.98507	0.9852	0.999509	21318	0	3.3563	0.024349	0.049777	0.951459	1105	2	3.3563	Y
SLC12A7	3	0.9844	0.98453	0.999509	21297	0	3.1202	0.024357	0.049782	0.951459	1106	2	3.1202	Y
TP53TG3B	1	0.97564	0.97566	0.999509	21119	0	5.4339	0.024364	0.024269	0.951459	1107	1	5.4339	Y
SLC22A8	3	0.65867	0.7257	0.999509	15660	1	3.5128	0.024389	0.049836	0.951459	1108	2	3.5128	Y
SPPL3	3	0.89705	0.89715	0.999509	19377	0	3.3863	0.024397	0.049849	0.951459	1109	2	3.3863	Y
IFI27	3	0.37462	0.52949	0.999509	11270	2	-0.18832	0.024413	0.04988	0.951459	1110	1	-0.18832
AK6	3	0.23047	0.38011	0.999509	8122	1	3.6019	0.024421	0.049894	0.951459	1111	2	3.6019	Y
TPRN	3	0.63595	0.71441	0.999509	15365	1	3.0924	0.024428	0.049908	0.951459	1112	2	3.0924	Y
PLK1	3	0.34993	0.50427	0.999509	10752	2	-0.50909	0.024459	0.049963	0.951459	1113	1	-0.50909
OAF	3	0.48228	0.63715	0.999509	13549	1	3.7306	0.024468	0.04998	0.951459	1114	2	3.7306	Y
PCCB	3	0.037594	0.092377	0.983024	1993	2	-2.74	0.024505	0.050034	0.951459	1115	1	-2.74
AKAP17A_X	3	0.55203	0.67602	0.999509	14423	1	3.707	0.024551	0.050105	0.951459	1116	2	3.707
RPL22L1	3	0.19297	0.34065	0.998074	7250	1	3.4591	0.024595	0.050174	0.951459	1117	2	3.4591
FCRLA	3	0.7217	0.76033	0.999509	16467	1	1.175	0.024598	0.050175	0.951459	1118	1	1.175
IFITM3	3	0.35557	0.51014	0.999509	10853	1	2.4498	0.024644	0.050254	0.951459	1119	2	2.4498
CPB2	3	0.82858	0.83325	0.999509	18059	1	1.1774	0.02469	0.050318	0.951459	1120	1	1.1774
hsa-mir-759	4	0.36414	0.57019	0.999509	11047	1	2.8976	0.024717	0.06184	0.967636	1121	3	2.8976
ZNF20	3	0.16929	0.31514	0.998074	6656	2	-1.6738	0.024736	0.050394	0.951459	1122	1	-1.6738
SP5	3	0.26616	0.41767	0.999509	8909	1	3.5328	0.024755	0.050434	0.951459	1123	2	3.5328
NonTargetingControlGuideForHuman_0221	1	0.97524	0.97526	0.999509	21110	0	5.0191	0.024755	0.024665	0.951459	1124	1	5.0191	Y
IFNW1	3	0.75485	0.78069	0.999509	16910	1	2.9767	0.024771	0.050458	0.951459	1125	2	2.9767
KPNA5	3	0.90895	0.90895	0.999509	19635	0	1.9348	0.024782	0.050476	0.951459	1126	1	1.9348
hsa-mir-98	4	0.081218	0.20651	0.998074	3921	2	-0.034858	0.024826	0.062093	0.967636	1127	1	-0.034858
RASAL3	3	0.1861	0.33332	0.998074	7070	2	-1.2945	0.024828	0.050548	0.951459	1128	1	-1.2945
TARBP2	3	0.67667	0.73503	0.999509	15899	1	3.524	0.024866	0.050611	0.951459	1129	2	3.524
ZNF829	3	0.59957	0.6971	0.999509	14967	1	2.3349	0.024875	0.050632	0.951459	1130	2	2.3349
DNAJC17	3	0.14598	0.28991	0.998074	6101	2	-1.4584	0.024921	0.050705	0.951459	1131	1	-1.4584
CYR61	3	0.33034	0.48431	0.999509	10335	1	3.605	0.02493	0.050724	0.951459	1132	2	3.605
PYCR1	3	0.56587	0.68195	0.999509	14586	1	3.2128	0.024963	0.050786	0.951459	1133	2	3.2128
FAM83E	3	0.66115	0.72697	0.999509	15701	1	0.057892	0.024967	0.050788	0.951459	1134	1	0.057892
TP73	3	0.72695	0.76348	0.999509	16539	1	3.6329	0.024971	0.050793	0.951459	1135	2	3.6329
CD80	3	0.92906	0.92916	0.999509	20076	0	3.4622	0.025003	0.050848	0.951459	1136	2	3.4622
PMM1	3	0.1507	0.29498	0.998074	6200	1	3.2676	0.025013	0.050867	0.951459	1137	2	3.2676
GRB10	3	0.57189	0.6846	0.999509	14661	1	3.7605	0.025051	0.050927	0.951459	1138	2	3.7605
SNX24	3	0.78336	0.79959	0.999509	17312	1	0.21693	0.025059	0.05094	0.951459	1139	1	0.21693
hsa-mir-148b	4	0.99159	0.99154	0.999582	21495	0	2.7518	0.025069	0.062657	0.967724	1140	3	2.7518
USP35	3	0.039229	0.096099	0.983024	2083	2	-2.7265	0.025105	0.051013	0.951459	1141	1	-2.7265
ZBTB46	3	0.34786	0.50224	0.999509	10707	2	-0.68713	0.025151	0.051081	0.951459	1142	1	-0.68713
AKR1B1	3	0.7641	0.78667	0.999509	17044	1	3.4107	0.025195	0.051161	0.951459	1143	2	3.4107
ZNF404	3	0.47636	0.63128	0.999509	13422	1	0.068642	0.025198	0.051163	0.951459	1144	1	0.068642
LILRA6	3	0.56033	0.67954	0.999509	14523	1	3.4708	0.025211	0.051181	0.951459	1145	2	3.4708
ZNF33A	3	0.79091	0.80488	0.999509	17431	1	2.6874	0.025244	0.051237	0.951459	1146	2	2.6874
NonTargetingControlGuideForHuman_0671	1	0.97471	0.97472	0.999509	21101	0	3.59	0.025287	0.025206	0.951459	1147	1	3.59	Y
CUL9	3	0.98767	0.98781	0.999509	21389	0	2.8438	0.02529	0.051304	0.951459	1148	2	2.8438
NonTargetingControlGuideForHuman_0964	1	0.9747	0.97471	0.999509	21100	0	5.0814	0.025303	0.025217	0.951459	1149	1	5.0814	Y
CASKIN2	3	0.34139	0.49567	0.999509	10564	1	3.1026	0.025316	0.051338	0.951459	1150	2	3.1026
KRT37	3	0.91386	0.91385	0.999509	19755	0	3.1436	0.025324	0.051351	0.951459	1151	2	3.1436
CDC20	3	0.06833	0.15844	0.983946	3418	2	-2.2023	0.025336	0.051368	0.951459	1152	1	-2.2023
PTPRJ	3	0.74787	0.77633	0.999509	16819	1	3.4664	0.025348	0.051389	0.951459	1153	2	3.4664
ZNF57	3	0.37347	0.52839	0.999509	11247	1	3.7484	0.025356	0.051402	0.951459	1154	2	3.7484
PRKAR1A	3	0.76884	0.78982	0.999509	17121	1	3.1294	0.025369	0.051418	0.951459	1155	2	3.1294
PIK3CD	3	0.86986	0.86998	0.999509	18828	1	2.6192	0.025382	0.051444	0.951459	1156	2	2.6192
C10orf54	3	0.98014	0.98021	0.999509	21204	0	3.0978	0.025389	0.051455	0.951459	1157	2	3.0978
ZNF202	3	0.95296	0.95319	0.999509	20622	0	3.2353	0.025397	0.051465	0.951459	1158	2	3.2353
CDC6	3	0.85826	0.85891	0.999509	18609	1	3.4057	0.025413	0.05149	0.951459	1159	2	3.4057
PIK3C2A	3	0.84051	0.84323	0.999509	18283	1	1.479	0.025428	0.051521	0.951459	1160	1	1.479
LINS	3	0.43797	0.59313	0.999509	12579	2	-0.25685	0.025474	0.051594	0.951459	1161	1	-0.25685
OR5B21	3	0.61825	0.70583	0.999509	15155	1	3.4997	0.025486	0.051615	0.951459	1162	2	3.4997
FAM198A	3	0.16281	0.30818	0.998074	6502	2	-1.5307	0.02552	0.051666	0.951459	1163	1	-1.5307
PRKD3	3	0.83963	0.84246	0.999509	18271	1	3.571	0.025534	0.051686	0.951459	1164	2	3.571
P2RY2	3	0.20302	0.35134	0.999509	7486	2	-1.1083	0.025567	0.051743	0.951459	1165	1	-1.1083
TNFRSF13B	3	0.97531	0.97539	0.999509	21113	0	3.0786	0.025575	0.051755	0.951459	1166	2	3.0786
INTS7	3	0.97768	0.97774	0.999509	21160	0	3.3117	0.025583	0.051767	0.951459	1167	2	3.3117
hsa-mir-943	4	0.82036	0.86172	0.999509	17905	1	1.7768	0.025599	0.063867	0.967724	1168	2	1.7768
ITGA2B	3	0.2186	0.36771	0.999509	7838	1	3.4097	0.025631	0.051849	0.951459	1169	2	3.4097
ACOT7	3	0.6939	0.74445	0.999509	16121	1	3.3327	0.025664	0.051894	0.951459	1170	2	3.3327
C13orf35	3	0.46121	0.61621	0.999509	13085	1	3.4931	0.025729	0.051999	0.951459	1171	2	3.4931
ADRB3	3	0.65924	0.72598	0.999509	15670	1	1.5217	0.025751	0.05203	0.951459	1172	1	1.5217
hsa-mir-7852	3	0.98566	0.98578	0.999509	21334	0	3.6839	0.025753	0.052034	0.951459	1173	2	3.6839
TRPM4	3	0.59871	0.69671	0.999509	14954	1	3.5172	0.025761	0.052042	0.951459	1174	2	3.5172
TMEM156	3	0.90339	0.90341	0.999509	19523	0	3.4995	0.025786	0.052076	0.951459	1175	2	3.4995
TRAF4	3	0.66629	0.72965	0.999509	15759	1	0.67808	0.025843	0.052169	0.952359	1176	1	0.67808
LEPROTL1	3	0.98552	0.98563	0.999509	21325	0	3.481	0.025875	0.052223	0.952549	1177	2	3.481
RNF213	3	0.074895	0.17173	0.986345	3689	2	-1.3583	0.025982	0.052399	0.954227	1178	1	-1.3583
hsa-mir-4739	4	0.34597	0.55715	0.999509	10662	2	-0.95382	0.025992	0.06478	0.967724	1179	1	-0.95382
SEC14L3	3	0.67717	0.73528	0.999509	15908	1	3.6409	0.026055	0.052516	0.954677	1180	2	3.6409
NonTargetingControlGuideForHuman_0881	1	0.97392	0.97396	0.999509	21086	0	5.0231	0.026085	0.026008	0.951459	1181	1	5.0231	Y
PFKFB4	3	0.98627	0.9864	0.999509	21348	0	2.3817	0.02612	0.052625	0.955852	1182	2	2.3817
HTR2C	3	0.21089	0.35962	0.999509	7666	2	-1.111	0.026166	0.052686	0.956163	1183	1	-1.111
BAGE3	2	0.93344	0.93353	0.999509	20194	0	4.1424	0.026278	0.048353	0.951459	1184	1	4.1424	Y
ADCY8	3	0.59583	0.69538	0.999509	14924	1	3.5761	0.02635	0.05297	0.958897	1185	2	3.5761
C9orf171	3	0.22932	0.37892	0.999509	8085	2	-1.1626	0.026351	0.05297	0.958897	1186	1	-1.1626
PGM1	3	0.55602	0.6777	0.999509	14467	1	0.31426	0.026397	0.053047	0.958897	1187	1	0.31426
HARBI1	3	0.98596	0.98607	0.999509	21339	0	3.3414	0.026415	0.05308	0.958897	1188	2	3.3414
KEL	3	0.26005	0.41134	0.999509	8751	2	-0.47126	0.026443	0.053118	0.958897	1189	1	-0.47126
FAM20A	3	0.47742	0.63232	0.999509	13442	2	-0.20686	0.026489	0.0532	0.958897	1190	1	-0.20686
GCNT4	3	0.87189	0.87201	0.999509	18867	1	3.2419	0.02649	0.0532	0.958897	1191	2	3.2419
ZMAT5	3	0.069001	0.15983	0.983946	3437	1	3.1092	0.026535	0.053272	0.958897	1192	2	3.1092
hsa-mir-4794	3	0.69286	0.74388	0.999509	16109	1	2.7831	0.026581	0.053349	0.958897	1193	2	2.7831
C14orf79	3	0.25723	0.40834	0.999509	8708	2	-1.0033	0.026627	0.053418	0.958897	1194	1	-1.0033
C10orf128	3	0.66108	0.72693	0.999509	15699	1	3.2099	0.02663	0.053424	0.958897	1195	2	3.2099
EDNRB	3	0.26256	0.41393	0.999509	8820	1	3.5089	0.026671	0.05349	0.958897	1196	2	3.5089
PEX5L	3	0.30534	0.45852	0.999509	9825	1	0.56458	0.026673	0.053494	0.958897	1197	1	0.56458
FAM69A	3	0.94324	0.94339	0.999509	20419	0	3.5297	0.026679	0.053501	0.958897	1198	2	3.5297
ZBBX	3	0.53641	0.66948	0.999509	14274	1	3.2927	0.026737	0.053595	0.959338	1199	2	3.2927
C1QTNF6	3	0.7057	0.75107	0.999509	16262	1	3.226	0.026762	0.053631	0.959338	1200	2	3.226
AQP6	3	0.96461	0.96472	0.999509	20884	0	3.4141	0.026778	0.053658	0.959338	1201	2	3.4141
hsa-mir-4756	4	0.16949	0.34151	0.998074	6662	3	-1.1934	0.026789	0.066559	0.967724	1202	1	-1.1934
ARSH	3	0.02559	0.064918	0.977478	1435	1	1.357	0.026858	0.053771	0.959702	1203	1	1.357
KRTAP4-3	3	0.0056677	0.015531	0.949936	336	1	2.6905	0.026904	0.053852	0.959702	1204	2	2.6905
STRIP1	3	0.8353	0.83879	0.999509	18178	1	3.4457	0.026928	0.053887	0.959702	1205	2	3.4457
TM6SF2	3	0.96037	0.96055	0.999509	20797	0	3.2557	0.026969	0.053957	0.959702	1206	2	3.2557
FAM124A	3	0.076209	0.17442	0.990967	3733	1	2.2398	0.026996	0.053998	0.959702	1207	2	2.2398
HK2	3	0.75136	0.7785	0.999509	16863	1	3.3569	0.027019	0.054033	0.959702	1208	2	3.3569
MAGEA3	3	0.98252	0.98263	0.999509	21254	0	3.5335	0.027085	0.054144	0.959788	1209	2	3.5335
PAX5	3	0.91633	0.91631	0.999509	19807	0	3.4641	0.027185	0.054301	0.959788	1210	2	3.4641
TDG	3	0.55192	0.67598	0.999509	14421	1	0.62409	0.027226	0.054353	0.959788	1211	1	0.62409
hsa-mir-125b-2	4	0.091422	0.22292	0.998074	4321	1	2.379	0.027227	0.067532	0.967724	1212	2	2.379
NonTargetingControlGuideForHuman_0048	1	0.97277	0.97278	0.999509	21063	0	5.0651	0.027227	0.027167	0.951459	1213	1	5.0651	Y
TMEM64	3	0.19644	0.34429	0.998292	7337	1	3.3735	0.02726	0.05441	0.959788	1214	2	3.3735
ZP4	3	0.70668	0.75165	0.999509	16279	1	2.5835	0.027272	0.054427	0.959788	1215	2	2.5835
CLIP3	3	0.72787	0.76401	0.999509	16552	1	3.2073	0.027319	0.054506	0.959788	1216	2	3.2073
hsa-mir-654	4	0.47184	0.64853	0.999509	13321	2	1.7121	0.02733	0.067758	0.967724	1217	2	1.7121
hsa-mir-3119-1	4	0.54288	0.7014	0.999509	14331	2	1.131	0.027341	0.067786	0.967724	1218	2	1.131
SULT1A1	3	0.080209	0.18244	0.995427	3873	2	-1.7935	0.027364	0.054576	0.959788	1219	1	-1.7935
COL5A3	3	0.95614	0.95634	0.999509	20702	0	3.1104	0.027394	0.054627	0.959788	1220	2	3.1104
PRAMEF7	3	0.65682	0.72481	0.999509	15639	1	2.781	0.02741	0.054646	0.959788	1221	2	2.781
MUC2	3	0.090865	0.2033	0.998074	4299	1	3.3171	0.027427	0.054669	0.959788	1222	2	3.3171
ADAM9	3	0.66129	0.72704	0.999509	15703	1	2.8325	0.027457	0.054713	0.959788	1223	2	2.8325
RIMKLB	3	0.98382	0.98393	0.999509	21282	0	3.0617	0.027503	0.054782	0.959788	1224	2	3.0617
hsa-mir-320d-1	4	0.18005	0.35674	0.999509	6930	1	2.3031	0.027509	0.068169	0.967724	1225	3	2.3031
NUDT18	3	0.83008	0.83448	0.999509	18088	1	0.95279	0.027549	0.054854	0.959788	1226	1	0.95279
GYPE	3	0.93708	0.93722	0.999509	20273	0	0.73752	0.027595	0.054929	0.959788	1227	1	0.73752
LY6G6C	3	0.98695	0.98708	0.999509	21367	0	3.2837	0.02762	0.054975	0.959788	1228	2	3.2837
RYK	3	0.10681	0.23363	0.998074	4930	2	-1.914	0.027641	0.055007	0.959788	1229	1	-1.914
RP2	3	0.0771	0.17618	0.99111	3763	2	-2.3739	0.027733	0.05516	0.959788	1230	1	-2.3739
C1orf173	3	0.10946	0.23862	0.998074	5039	2	-2.1166	0.027779	0.055227	0.959788	1231	1	-2.1166
TAL2	3	0.92652	0.92656	0.999509	20019	0	3.3302	0.027797	0.055252	0.959788	1232	2	3.3302
BAK1	3	0.0015947	0.0045004	0.896004	106	2	-1.2473	0.027917	0.055444	0.959788	1233	1	-1.2473
AADAC	3	0.078677	0.17936	0.993369	3829	1	1.0559	0.027963	0.055507	0.959788	1234	1	1.0559
C8orf82	3	0.099097	0.21911	0.998074	4630	1	3.2639	0.027974	0.055528	0.959788	1235	2	3.2639
EFCAB11	3	0.16962	0.3155	0.998074	6670	1	3.3226	0.027982	0.055544	0.959788	1236	2	3.3226
DEDD2	3	0.40073	0.55585	0.999509	11811	1	3.2789	0.027991	0.055556	0.959788	1237	2	3.2789
hsa-mir-1973	4	0.28278	0.49585	0.999509	9302	2	-0.35915	0.028015	0.0693	0.967724	1238	1	-0.35915
MX2	3	0.31123	0.46465	0.999509	9957	1	3.562	0.028033	0.055624	0.959788	1239	2	3.562
PNPLA8	3	0.96479	0.9649	0.999509	20887	0	3.5616	0.028055	0.055654	0.959788	1240	2	3.5616
hsa-mir-135a-2	4	0.99287	0.99285	0.999582	21525	0	2.7819	0.028057	0.069388	0.967724	1241	3	2.7819
DMRT3	3	0.89529	0.89537	0.999509	19341	0	2.8053	0.028084	0.055697	0.959788	1242	2	2.8053
ARRDC4	3	0.3088	0.46217	0.999509	9902	2	-0.95349	0.028101	0.055729	0.959788	1243	1	-0.95349
PPEF2	3	0.90579	0.90586	0.999509	19564	0	2.7731	0.028126	0.05577	0.959788	1244	2	2.7731
YPEL4	3	0.90674	0.90677	0.999509	19586	0	3.1188	0.028177	0.05585	0.959788	1245	2	3.1188
LOC391322	3	0.70745	0.75208	0.999509	16285	1	1.5448	0.028193	0.055874	0.959788	1246	1	1.5448
LAGE3	3	0.79914	0.81072	0.999509	17556	1	3.2505	0.028219	0.055905	0.959788	1247	2	3.2505
CUL5	3	0.7891	0.8036	0.999509	17404	1	1.3794	0.028239	0.055935	0.959788	1248	1	1.3794
NUDC	3	0.16313	0.30853	0.998074	6508	2	-1.6755	0.028285	0.056005	0.959788	1249	1	-1.6755
FAM181B	3	0.96972	0.96981	0.999509	20996	0	3.2767	0.028296	0.056025	0.959788	1250	2	3.2767
NUBP2	3	0.24324	0.39366	0.999509	8402	1	2.7445	0.028332	0.056079	0.959788	1251	2	2.7445
hsa-mir-4484	4	0.75809	0.83666	0.999509	16954	1	2.4146	0.028361	0.070086	0.967724	1252	3	2.4146
B3GNT4	3	0.13503	0.27804	0.998074	5870	2	-1.7829	0.028378	0.056158	0.959788	1253	1	-1.7829
DGAT2	3	0.73939	0.77103	0.999509	16705	1	3.4528	0.028406	0.0562	0.959788	1254	2	3.4528
PRTG	3	0.17048	0.31642	0.998074	6690	2	-1.532	0.028424	0.056233	0.959788	1255	1	-1.532
NonTargetingControlGuideForHuman_0170	1	0.97155	0.97157	0.999509	21034	0	4.9247	0.028447	0.028377	0.951459	1256	1	4.9247	Y
FN3KRP	3	0.96546	0.96554	0.999509	20902	0	3.3861	0.028449	0.056267	0.959788	1257	2	3.3861
GLRA1	3	0.92516	0.92521	0.999509	19993	0	2.9983	0.028466	0.056296	0.959788	1258	2	2.9983
ZWINT	3	0.2042	0.35263	0.999509	7509	1	1.5113	0.02847	0.056303	0.959788	1259	1	1.5113
RBM23	3	0.52826	0.66607	0.999509	14187	1	0.16954	0.028516	0.056375	0.959788	1260	1	0.16954
LY6H	3	0.72284	0.76101	0.999509	16482	1	1.7951	0.028562	0.056456	0.959788	1261	1	1.7951
LHX9	3	0.65883	0.72578	0.999509	15664	1	3.2951	0.028615	0.056535	0.959788	1262	2	3.2951
GCNT7	3	0.38335	0.53834	0.999509	11434	1	3.6086	0.028653	0.056599	0.959788	1263	2	3.6086
BRAT1	3	0.84085	0.84351	0.999509	18293	1	2.3863	0.028654	0.0566	0.959788	1264	2	2.3863
hsa-mir-6823	4	0.35089	0.56066	0.999509	10774	1	2.011	0.028661	0.070779	0.968344	1265	3	2.011
POGZ	3	0.48789	0.64264	0.999509	13693	1	3.1256	0.028662	0.056608	0.959788	1266	2	3.1256
USP31	3	0.23828	0.3884	0.999509	8296	1	3.2201	0.028687	0.056651	0.959788	1267	2	3.2201
BBS9	3	0.75943	0.78367	0.999509	16970	1	1.7283	0.028746	0.056756	0.960138	1268	1	1.7283
MUC16	3	0.40009	0.55521	0.999509	11799	1	2.9787	0.02879	0.056827	0.960138	1269	2	2.9787
OGFR	3	0.23417	0.38409	0.999509	8206	2	-0.92856	0.028792	0.056829	0.960138	1270	1	-0.92856
hsa-mir-150	4	0.22348	0.41751	0.999509	7956	1	2.618	0.028793	0.071085	0.969423	1271	2	2.618
ZNF28	3	0.028355	0.071351	0.983024	1554	1	3.1013	0.028807	0.056849	0.960138	1272	2	3.1013
GAPDHS	3	0.6706	0.73181	0.999509	15824	1	2.1593	0.028884	0.056958	0.960323	1273	2	2.1593
DPH6	1	0.97104	0.97108	0.999509	21023	0	5.0332	0.028963	0.028882	0.951459	1274	1	5.0332	Y
BMP2	3	0.96137	0.96153	0.999509	20824	0	1.8045	0.028976	0.0571	0.960323	1275	1	1.8045
MRPS6	3	0.92711	0.92715	0.999509	20036	0	3.0906	0.029013	0.057162	0.960323	1276	2	3.0906
NEU1	3	0.23613	0.38615	0.999509	8249	1	1.2622	0.029022	0.057182	0.960323	1277	1	1.2622
FAM160B1	3	0.98428	0.98441	0.999509	21295	0	3.2316	0.029047	0.057223	0.960323	1278	2	3.2316
DPYSL4	3	0.97769	0.97775	0.999509	21161	0	2.0352	0.029068	0.057259	0.960323	1279	1	2.0352
hsa-mir-4723	4	0.51971	0.6839	0.999509	14110	1	2.3976	0.029129	0.071801	0.970232	1280	3	2.3976
NonTargetingControlGuideForHuman_0396	1	0.97085	0.9709	0.999509	21018	0	5.3093	0.029151	0.02909	0.951459	1281	1	5.3093	Y
hsa-mir-608	4	0.94387	0.94371	0.999509	20437	0	2.0223	0.029154	0.071861	0.970232	1282	3	2.0223
hsa-mir-141	4	0.87258	0.8884	0.999509	18881	1	2.0875	0.029185	0.071932	0.970232	1283	3	2.0875
NonTargetingControlGuideForHuman_0323	1	0.97068	0.97074	0.999509	21013	0	4.8161	0.029323	0.029256	0.951459	1284	1	4.8161	Y
GSTM2	3	0.030195	0.075629	0.983024	1638	1	0.23547	0.029344	0.05772	0.964969	1285	1	0.23547
SLC12A2	3	0.69744	0.74643	0.999509	16166	1	3.4642	0.029357	0.057743	0.964969	1286	2	3.4642
OXCT1	3	0.19199	0.33964	0.998074	7227	2	-0.59164	0.02939	0.057801	0.964969	1287	1	-0.59164
PGM2L1	3	0.74855	0.77674	0.999509	16830	1	3.2061	0.029418	0.057844	0.964969	1288	2	3.2061
hsa-mir-6852	4	0.95846	0.9584	0.999509	20756	0	2.1884	0.029466	0.072549	0.970232	1289	2	2.1884
TOPBP1	3	0.54295	0.67218	0.999509	14332	1	3.275	0.029478	0.057943	0.964969	1290	2	3.275
PDE10A	3	0.18635	0.33357	0.998074	7080	2	-1.2809	0.029482	0.057948	0.964969	1291	1	-1.2809
DPY19L2	3	0.46092	0.61592	0.999509	13080	1	0.14601	0.029528	0.058022	0.964969	1292	1	0.14601
ZYX	3	0.59896	0.69681	0.999509	14957	1	2.6558	0.029565	0.058074	0.964969	1293	2	2.6558
PPP3CC	3	0.94203	0.94214	0.999509	20396	0	2.1277	0.029574	0.058087	0.964969	1294	1	2.1277
SETD1B	3	0.87605	0.87615	0.999509	18942	0	3.3042	0.029591	0.05811	0.964969	1295	2	3.3042
GPR123	3	0.90694	0.90698	0.999509	19594	0	3.3766	0.029608	0.058141	0.964969	1296	2	3.3766
STMN2	3	0.62279	0.70803	0.999509	15219	1	1.1511	0.029666	0.058228	0.964969	1297	1	1.1511
C6orf89	3	0.31251	0.46599	0.999509	9974	1	1.924	0.029712	0.058309	0.964969	1298	1	1.924
hsa-mir-4509-1	4	0.86492	0.88401	0.999509	18743	1	2.3235	0.029785	0.073239	0.970232	1299	3	2.3235
CCDC64B	3	0.1607	0.30581	0.998074	6461	2	-1.0218	0.029804	0.058454	0.964969	1300	1	-1.0218
BANP	3	0.98671	0.98684	0.999509	21360	0	3.4046	0.029816	0.058477	0.964969	1301	2	3.4046
TMPRSS11A	3	0.672	0.73253	0.999509	15845	1	3.3894	0.029825	0.05849	0.964969	1302	2	3.3894
HTR1F	3	0.93946	0.9396	0.999509	20339	0	3.1864	0.029851	0.058527	0.964969	1303	2	3.1864
ZDBF2	3	0.41246	0.5676	0.999509	12073	1	0.80637	0.029896	0.058593	0.964969	1304	1	0.80637
MDC1	3	0.97407	0.97414	0.999509	21091	0	3.312	0.029903	0.058605	0.964969	1305	2	3.312
SLITRK3	3	0.70293	0.74951	0.999509	16230	1	0.37161	0.029942	0.058667	0.964969	1306	1	0.37161
ZNF32	3	0.87998	0.88003	0.999509	19026	0	3.4796	0.029982	0.058734	0.964969	1307	2	3.4796
CALU	3	0.89812	0.89821	0.999509	19397	0	1.9071	0.029988	0.058741	0.964969	1308	2	1.9071
FAM151B	3	0.24671	0.39728	0.999509	8489	1	3.3103	0.02999	0.058747	0.964969	1309	2	3.3103
ARHGEF3	3	0.55116	0.67564	0.999509	14409	1	3.1458	0.03006	0.058866	0.964969	1310	2	3.1458
ZBTB26	3	0.15179	0.29616	0.998074	6232	1	2.4968	0.03008	0.058894	0.964969	1311	2	2.4968
PRPF31	3	0.20555	0.35404	0.999509	7545	2	-1.2772	0.030172	0.05906	0.965298	1312	1	-1.2772
ARPC3	3	0.93676	0.93688	0.999509	20267	0	3.3814	0.0302	0.059117	0.965298	1313	2	3.3814
hsa-mir-4682	4	0.96514	0.96502	0.999509	20896	0	0.89137	0.030218	0.07419	0.970232	1314	1	0.89137
SRM	3	0.70391	0.75009	0.999509	16242	1	3.2723	0.030226	0.059159	0.965298	1315	2	3.2723
APPL1	3	0.058965	0.13908	0.983946	3019	1	1.1582	0.030264	0.059212	0.965436	1316	1	1.1582
KISS1R	3	0.63243	0.71268	0.999509	15333	1	1.7822	0.03031	0.059275	0.96573	1317	1	1.7822
hsa-mir-128-2	4	0.55011	0.70688	0.999509	14396	1	2.4441	0.030347	0.074469	0.970232	1318	3	2.4441
SHISA9	3	0.9044	0.90441	0.999509	19540	0	3.3792	0.030393	0.059398	0.966311	1319	2	3.3792
FBXL13	3	0.89373	0.89378	0.999509	19305	0	2.2649	0.030448	0.059483	0.966311	1320	2	2.2649
hsa-mir-8079	4	0.82645	0.86449	0.999509	18015	1	1.7946	0.030463	0.074719	0.970232	1321	2	1.7946
hsa-mir-511	4	0.96771	0.96759	0.999509	20946	0	2.5071	0.030489	0.074769	0.970232	1322	3	2.5071
ZNF208	3	0.92771	0.92777	0.999509	20053	0	3.2308	0.030489	0.059548	0.966311	1323	2	3.2308
PROCA1	3	0.65113	0.72192	0.999509	15562	1	3.0727	0.030494	0.059556	0.966311	1324	2	3.0727
KCNJ10	3	0.47264	0.62757	0.999509	13341	2	-0.12192	0.03054	0.059627	0.966311	1325	1	-0.12192
SERPINA7	3	0.26974	0.42143	0.999509	8998	2	-0.86365	0.030586	0.059691	0.966311	1326	1	-0.86365
NonTargetingControlGuideForHuman_0304	1	0.96938	0.96947	0.999509	20991	0	4.1863	0.030621	0.03052	0.951459	1327	1	4.1863	Y
SMARCB1	3	0.048973	0.11764	0.983024	2552	2	-2.5909	0.030632	0.059776	0.966311	1328	1	-2.5909
IL2RG	3	0.32235	0.47613	0.999509	10172	1	3.7159	0.030665	0.059827	0.966311	1329	2	3.7159
HUNK	3	0.79659	0.80888	0.999509	17516	1	2.3878	0.030678	0.059852	0.966311	1330	2	2.3878
PRR5L	3	0.69597	0.7456	0.999509	16145	1	3.5576	0.030692	0.059875	0.966311	1331	2	3.5576
ATP5G2	3	0.010405	0.027828	0.949936	616	2	-2.7858	0.030724	0.059923	0.966311	1332	1	-2.7858
NUPL2	3	0.97025	0.97032	0.999509	21005	0	3.2501	0.030727	0.05993	0.966311	1333	2	3.2501
CDK5RAP1	3	0.11008	0.23977	0.998074	5059	2	-1.5126	0.03077	0.059993	0.966311	1334	1	-1.5126
OR5K2	3	0.65727	0.72503	0.999509	15643	1	3.3052	0.03085	0.060114	0.966311	1335	2	3.3052
SLIT1	3	0.95362	0.95384	0.999509	20641	0	3.3471	0.030868	0.060142	0.966311	1336	2	3.3471
C12orf10	3	0.60406	0.69916	0.999509	15015	1	3.2787	0.030881	0.060158	0.966311	1337	2	3.2787
LIPK	3	0.87075	0.87086	0.999509	18848	1	3.177	0.030895	0.060182	0.966311	1338	2	3.177
PHLPP1	3	0.61847	0.70593	0.999509	15159	1	3.2238	0.030903	0.060198	0.966311	1339	2	3.2238
ORM2	3	0.93426	0.93435	0.999509	20206	0	1.6213	0.030907	0.060202	0.966311	1340	1	1.6213
hsa-mir-889	4	0.66908	0.79884	0.999509	15801	1	2.059	0.030936	0.075777	0.970232	1341	3	2.059
IL10	3	0.5496	0.67499	0.999509	14391	1	0.59275	0.030953	0.06027	0.966563	1342	1	0.59275
SPESP1	2	0.54829	0.57807	0.999509	14376	1	2.603	0.030964	0.056618	0.959788	1343	1	2.603
FZD5	3	0.083468	0.18894	0.998074	4014	1	0.12932	0.030999	0.060349	0.966563	1344	1	0.12932
NonTargetingControlGuideForHuman_0814	1	0.96899	0.96909	0.999509	20979	0	4.9109	0.031012	0.030906	0.951459	1345	1	4.9109	Y
C15orf65	3	0.74553	0.77482	0.999509	16789	1	3.2961	0.031041	0.060412	0.966563	1346	2	3.2961
SLC1A3	3	0.77823	0.79611	0.999509	17244	1	0.79398	0.031045	0.060418	0.966563	1347	1	0.79398
NDUFA3	3	0.70788	0.75233	0.999509	16290	1	3.4815	0.031072	0.060461	0.966563	1348	2	3.4815
hsa-mir-6784	4	0.0013153	0.0048235	0.896004	91	3	-4.8363	0.031074	0.076092	0.970232	1349	1	-4.8363
PPM1D	3	0.20299	0.35132	0.999509	7484	1	1.8056	0.031091	0.060495	0.966563	1350	1	1.8056
KRTAP5-5	3	0.59899	0.69683	0.999509	14958	1	1.9009	0.031183	0.060644	0.966563	1351	1	1.9009
hsa-mir-3940	4	0.82937	0.86584	0.999509	18074	1	2.0957	0.0312	0.076388	0.970232	1352	3	2.0957
SPATA21	3	0.75084	0.77817	0.999509	16855	1	1.0504	0.031229	0.06072	0.966563	1353	1	1.0504
HCAR3	3	0.15469	0.29928	0.998074	6301	2	-0.32682	0.031275	0.060801	0.966563	1354	1	-0.32682
RMDN1	3	0.10126	0.22326	0.998074	4708	1	3.2224	0.031285	0.060815	0.966563	1355	2	3.2224
ALG8	3	0.4429	0.59804	0.999509	12685	1	3.1981	0.03132	0.060868	0.966563	1356	2	3.1981
ATP5G3	3	0.38827	0.54324	0.999509	11543	1	1.5269	0.031321	0.06087	0.966563	1357	1	1.5269
hsa-mir-1249	4	0.99356	0.99353	0.999607	21537	0	1.9863	0.031334	0.076674	0.970232	1358	3	1.9863
MTFR1L	3	0.0088201	0.023698	0.949936	520	2	-0.10278	0.031367	0.060944	0.966563	1359	1	-0.10278
SUMO2	3	0.57184	0.68457	0.999509	14659	1	3.5184	0.031436	0.061037	0.966685	1360	2	3.5184
TPD52L2	3	0.04679	0.11285	0.983024	2434	1	0.057797	0.031459	0.061073	0.966685	1361	1	0.057797
NonTargetingControlGuideForHuman_0491	1	0.96841	0.96851	0.999509	20968	0	4.3994	0.031591	0.031502	0.951459	1362	1	4.3994	Y
CRABP2	3	0.96072	0.96091	0.999509	20801	0	2.834	0.031605	0.061307	0.967636	1363	2	2.834
CDC42BPG	3	0.94276	0.94291	0.999509	20411	0	1.4519	0.031643	0.061365	0.967636	1364	1	1.4519
MOB3B	3	0.8497	0.8512	0.999509	18448	1	0.33721	0.031688	0.061434	0.967636	1365	1	0.33721
NOX3	3	0.04185	0.10195	0.983024	2207	1	0.77669	0.031734	0.061507	0.967636	1366	1	0.77669
AKR1C3	3	0.83698	0.84021	0.999509	18208	1	3.5369	0.031757	0.061543	0.967636	1367	2	3.5369
C12orf49	3	0.67855	0.73606	0.999509	15933	1	3.2945	0.031766	0.061556	0.967636	1368	2	3.2945
ARHGEF25	3	0.012385	0.032793	0.958161	730	1	3.3573	0.031784	0.061587	0.967636	1369	2	3.3573
GTF2E1	3	0.75868	0.78317	0.999509	16962	1	1.3456	0.031826	0.061652	0.967636	1370	1	1.3456
FAM104A	3	0.87484	0.87497	0.999509	18916	1	3.2471	0.031829	0.061658	0.967636	1371	2	3.2471
hsa-mir-6854	4	0.81309	0.8585	0.999509	17784	1	2.5388	0.031848	0.077821	0.970232	1372	3	2.5388
CXorf40B	3	0.95851	0.95868	0.999509	20757	0	3.189	0.031919	0.061793	0.967636	1373	2	3.189
hsa-mir-3649	4	0.92702	0.92741	0.999509	20032	1	0.57325	0.031929	0.077992	0.970232	1374	1	0.57325
NonTargetingControlGuideForHuman_0058	1	0.96805	0.96816	0.999509	20960	0	4.5355	0.031951	0.031887	0.951459	1375	1	4.5355	Y
NT5C3B	3	0.80167	0.81252	0.999509	17598	1	3.164	0.031954	0.061849	0.967636	1376	2	3.164
LCN2	3	0.28068	0.43283	0.999509	9240	1	3.2807	0.031963	0.061867	0.967636	1377	2	3.2807
B4GALT1	3	0.70148	0.74869	0.999509	16209	1	3.5078	0.031972	0.061883	0.967636	1378	2	3.5078
MBD3L5	1	0.968	0.96812	0.999509	20958	0	4.6899	0.031998	0.03193	0.951459	1379	1	4.6899	Y
FBXO16	3	0.81022	0.81886	0.999509	17739	1	0.78915	0.03201	0.061942	0.967636	1380	1	0.78915
RSPO3	3	0.9844	0.98453	0.999509	21298	0	2.1313	0.032056	0.06202	0.967636	1381	2	2.1313
PRDM14	3	0.39745	0.55256	0.999509	11736	1	1.0646	0.032102	0.062093	0.967636	1382	1	1.0646
GATAD1	3	0.57442	0.68575	0.999509	14692	1	2.9579	0.032143	0.062155	0.967636	1383	2	2.9579
CMC1	3	0.29142	0.44391	0.999509	9500	1	2.6866	0.032148	0.062164	0.967636	1384	2	2.6866
ARL2	3	0.95335	0.95359	0.999509	20633	0	2.6123	0.032194	0.062234	0.967636	1385	2	2.6123
SLC9A6	3	0.72457	0.76204	0.999509	16510	1	1.8198	0.03224	0.062306	0.967636	1386	1	1.8198
ACTR6	3	0.5112	0.65902	0.999509	14033	1	3.3581	0.032269	0.062358	0.967636	1387	2	3.3581
hsa-mir-519b	2	0.96773	0.96773	0.999509	20947	0	3.519	0.03227	0.058897	0.964969	1388	2	3.519
PARP9	3	0.9151	0.91509	0.999509	19778	0	1.0778	0.032285	0.062383	0.967636	1389	1	1.0778
MYO7B	3	0.16961	0.31549	0.998074	6663	2	-1.546	0.032331	0.062449	0.967636	1390	1	-1.546
SOX4	3	0.84234	0.8448	0.999509	18316	1	3.3338	0.032332	0.062451	0.967636	1391	2	3.3338
GORASP1	3	0.1653	0.31088	0.998074	6566	1	3.1298	0.032369	0.062516	0.967636	1392	2	3.1298
MAFA	3	0.46771	0.62268	0.999509	13244	1	0.28144	0.032377	0.062534	0.967636	1393	1	0.28144
TMEM200C	3	0.89127	0.89131	0.999509	19242	0	3.1692	0.032387	0.062546	0.967636	1394	2	3.1692
TTC13	3	0.88955	0.88958	0.999509	19205	0	2.8824	0.032396	0.062562	0.967636	1395	2	2.8824
PODN	3	0.024679	0.062747	0.977478	1378	2	-3.2268	0.032515	0.062748	0.967724	1396	1	-3.2268
CD40LG	3	0.91275	0.91274	0.999509	19733	0	2.969	0.032518	0.062755	0.967724	1397	2	2.969
SPATS2L	3	0.73847	0.77046	0.999509	16691	1	3.1265	0.032531	0.062776	0.967724	1398	2	3.1265
DEFB128	3	0.90793	0.90795	0.999509	19615	0	0.78566	0.032561	0.062821	0.967724	1399	1	0.78566
BDP1	3	0.5649	0.68155	0.999509	14570	1	3.1541	0.032649	0.062955	0.967724	1400	2	3.1541
TLR9	3	0.026646	0.067399	0.982813	1487	2	-4.5564	0.032653	0.062963	0.967724	1401	1	-4.5564
SMIM17	3	0.7935	0.80669	0.999509	17468	1	3.1131	0.032667	0.062988	0.967724	1402	2	3.1131
SENP2	3	0.40794	0.56311	0.999509	11976	1	1.2411	0.032699	0.063043	0.967724	1403	1	1.2411
FAM71E1	3	0.85235	0.85359	0.999509	18502	1	1.275	0.032745	0.06311	0.967724	1404	1	1.275
LOC100129520	3	0.67393	0.73353	0.999509	15864	1	3.0442	0.032772	0.063149	0.967724	1405	2	3.0442
CEP57L1	3	0.43164	0.58683	0.999509	12450	2	-0.30471	0.03279	0.063185	0.967724	1406	1	-0.30471
SLC10A3	3	0.77999	0.79728	0.999509	17265	1	0.024462	0.032836	0.063251	0.967724	1407	1	0.024462
NAALADL1	3	0.92957	0.92966	0.999509	20091	0	2.5318	0.032882	0.063341	0.967724	1408	2	2.5318
MYL12A	3	0.33435	0.48842	0.999509	10418	2	-0.6362	0.032928	0.063407	0.967724	1409	1	-0.6362
OR2AG2	3	0.29548	0.44817	0.999509	9591	2	-0.81595	0.032974	0.063475	0.967724	1410	1	-0.81595
RBP1	3	0.97553	0.97562	0.999509	21117	0	3.2876	0.033013	0.063536	0.967724	1411	2	3.2876
ERVV-1	3	0.89442	0.89448	0.999509	19321	0	2.3572	0.033066	0.06364	0.967724	1412	2	2.3572
LDLR	3	0.48348	0.63834	0.999509	13581	1	3.1121	0.033085	0.063669	0.967724	1413	2	3.1121
hsa-mir-6769b	4	0.69118	0.81447	0.999509	16088	1	2.144	0.033121	0.079718	0.970533	1414	2	2.144
MYO7A	3	0.98721	0.98734	0.999509	21372	0	3.4013	0.033122	0.063729	0.967724	1415	2	3.4013
GNPDA2	3	0.42122	0.57651	0.999509	12255	1	3.4641	0.03314	0.063757	0.967724	1416	2	3.4641
TMEM45B	3	0.58447	0.69019	0.999509	14806	1	0.67091	0.033158	0.06378	0.967724	1417	1	0.67091
RPGR	3	0.94554	0.94569	0.999509	20471	0	3.235	0.033186	0.063821	0.967724	1418	2	3.235
OR10G8	3	0.59328	0.69419	0.999509	14897	1	3.3699	0.033232	0.063889	0.967724	1419	2	3.3699
hsa-mir-579	4	0.53858	0.69815	0.999509	14298	2	1.1874	0.033234	0.079877	0.970755	1420	2	1.1874
hsa-mir-1255b-2	3	0.18813	0.33547	0.998074	7127	2	-1.2852	0.033249	0.063917	0.967724	1421	1	-1.2852
TAOK2	3	0.85569	0.85661	0.999509	18558	1	3.1206	0.033277	0.063957	0.967724	1422	2	3.1206
PINLYP	3	0.21638	0.36539	0.999509	7786	2	-1.2859	0.033295	0.063987	0.967724	1423	1	-1.2859
OR4A47	3	0.95713	0.95734	0.999509	20727	0	2.9581	0.033305	0.063997	0.967724	1424	2	2.9581
DHDH	3	0.93481	0.93491	0.999509	20220	0	0.7673	0.033433	0.064186	0.967724	1425	1	0.7673
SYNGR2	3	0.25474	0.40576	0.999509	8655	2	-0.17009	0.033479	0.064264	0.967724	1426	1	-0.17009
CDK5RAP2	3	0.27813	0.4302	0.999509	9187	2	-0.93327	0.033525	0.064336	0.967724	1427	1	-0.93327
AK5	3	0.26542	0.41691	0.999509	8888	2	-0.98029	0.03357	0.064413	0.967724	1428	1	-0.98029
UGT1A1	3	0.95082	0.95102	0.999509	20574	0	1.1842	0.033616	0.06448	0.967724	1429	1	1.1842
AASS	3	0.6713	0.73218	0.999509	15836	1	3.123	0.033635	0.064513	0.967724	1430	2	3.123
MBTD1	3	0.27731	0.42932	0.999509	9166	2	-0.8988	0.033662	0.064554	0.967724	1431	1	-0.8988
ZNF470	3	0.64617	0.71945	0.999509	15494	1	3.3983	0.033662	0.064554	0.967724	1432	2	3.3983
YY2	3	0.94341	0.94356	0.999509	20423	0	2.9683	0.033699	0.064611	0.967724	1433	2	2.9683
GBP2	3	0.70033	0.74803	0.999509	16199	1	0.27642	0.033708	0.064628	0.967724	1434	1	0.27642
CCDC67	3	0.80766	0.81695	0.999509	17695	1	0.89713	0.0338	0.064779	0.967724	1435	1	0.89713
OCLM	2	0.82255	0.82238	0.999509	17945	0	2.8253	0.033827	0.061546	0.967636	1436	1	2.8253
NonTargetingControlGuideForHuman_0025	1	0.96617	0.96635	0.999509	20917	0	4.8383	0.033828	0.033769	0.951459	1437	1	4.8383	Y
NDUFB3	3	0.92115	0.92117	0.999509	19899	0	2.5345	0.033846	0.064854	0.967724	1438	2	2.5345
TNS3	3	0.69593	0.74558	0.999509	16144	1	3.1915	0.033856	0.064869	0.967724	1439	2	3.1915
SRY	3	0.43096	0.58615	0.999509	12434	2	-0.26818	0.033892	0.064923	0.967724	1440	1	-0.26818
TFG	3	0.92225	0.92228	0.999509	19921	0	3.0092	0.033939	0.064994	0.967724	1441	2	3.0092
LAT2	3	0.37834	0.53326	0.999509	11333	1	2.9632	0.033948	0.065011	0.967724	1442	2	2.9632
MYO1D	3	0.97325	0.97332	0.999509	21074	0	3.387	0.033985	0.065076	0.967724	1443	2	3.387
CDK17	3	0.85428	0.85535	0.999509	18537	1	1.1837	0.034029	0.065155	0.967724	1444	1	1.1837
NEUROD2	3	0.94521	0.94534	0.999509	20461	0	1.1525	0.034075	0.065224	0.967724	1445	1	1.1525
ZNF773	3	0.34492	0.49928	0.999509	10634	2	-0.69152	0.034121	0.065288	0.967724	1446	1	-0.69152
CTNNB1	3	0.96077	0.96096	0.999509	20802	0	3.151	0.034151	0.065335	0.967724	1447	2	3.151
TSPYL2	3	0.79471	0.80755	0.999509	17484	1	3.4004	0.03416	0.065353	0.967724	1448	2	3.4004
PMPCB	3	0.036964	0.090933	0.983024	1964	2	-2.8576	0.034167	0.065363	0.967724	1449	1	-2.8576
RILPL1	3	0.2746	0.42646	0.999509	9105	1	1.5338	0.034213	0.065436	0.967724	1450	1	1.5338
OSGIN2	3	0.28928	0.44169	0.999509	9452	1	3.2837	0.034244	0.065475	0.967724	1451	2	3.2837
TTI1	3	0.98741	0.98754	0.999509	21379	0	3.0778	0.034258	0.065505	0.967724	1452	2	3.0778
AHDC1	3	0.13614	0.27924	0.998074	5888	1	3.1513	0.034299	0.065566	0.967724	1453	2	3.1513
GPX4	3	0.59258	0.69385	0.999509	14885	1	3.4413	0.034318	0.065595	0.967724	1454	2	3.4413
OR4D5	3	0.66066	0.72672	0.999509	15689	1	0.13568	0.034442	0.065803	0.967724	1455	1	0.13568
CEBPG	3	0.62192	0.70759	0.999509	15208	1	2.8704	0.034457	0.06583	0.967724	1456	2	2.8704
NonTargetingControlGuideForHuman_0610	1	0.96553	0.9657	0.999509	20905	0	4.8404	0.03447	0.034407	0.951459	1457	1	4.8404	Y
CUEDC1	3	0.88824	0.88831	0.999509	19185	0	1.3491	0.034534	0.065952	0.967724	1458	1	1.3491
LOC100129083	3	0.97843	0.9785	0.999509	21174	0	3.5216	0.034541	0.065964	0.967724	1459	2	3.5216
URM1	3	0.436	0.59114	0.999509	12535	1	2.9809	0.03455	0.065982	0.967724	1460	2	2.9809
GBP3	3	0.92277	0.92283	0.999509	19930	0	3.4307	0.034559	0.065998	0.967724	1461	2	3.4307
UBL4B	3	0.0081902	0.022104	0.949936	485	1	0.48436	0.034625	0.06609	0.967724	1462	1	0.48436
GTPBP3	3	0.18144	0.32831	0.998074	6964	1	2.8728	0.034662	0.066144	0.967724	1463	2	2.8728
FKBP11	3	0.10126	0.22326	0.998074	4709	1	3.1184	0.034671	0.066164	0.967724	1464	2	3.1184
MROH9	3	0.78202	0.79865	0.999509	17297	1	1.9679	0.034671	0.066164	0.967724	1465	1	1.9679
TRAM1	3	0.79418	0.80718	0.999509	17474	1	3.3364	0.034708	0.066222	0.967724	1466	2	3.3364
MRPL41	3	0.16184	0.30705	0.998074	6479	2	-2.3527	0.034717	0.066233	0.967724	1467	1	-2.3527
TMEM159	3	0.71476	0.75625	0.999509	16378	1	3.1851	0.034746	0.066279	0.967724	1468	2	3.1851
TFAP2B	3	0.89058	0.89061	0.999509	19228	0	2.0589	0.034763	0.066304	0.967724	1469	1	2.0589
PMAIP1	3	0.96704	0.96713	0.999509	20932	0	3.295	0.034783	0.066334	0.967724	1470	2	3.295
PATZ1	3	0.89982	0.89989	0.999509	19435	0	0.49939	0.034809	0.066383	0.967724	1471	1	0.49939
VSIG10	3	0.98487	0.98502	0.999509	21312	0	3.1369	0.03482	0.066403	0.967724	1472	2	3.1369
RABIF	3	0.93316	0.93325	0.999509	20184	0	3.2609	0.03483	0.066419	0.967724	1473	2	3.2609
LYZ	3	0.74349	0.77354	0.999509	16760	1	3.1659	0.034848	0.066451	0.967724	1474	2	3.1659
HTRA1	3	0.83222	0.83626	0.999509	18123	1	0.046317	0.034854	0.066461	0.967724	1475	1	0.046317
hsa-mir-9-3	4	0.36449	0.57044	0.999509	11052	1	1.1032	0.034857	0.082159	0.971065	1476	1	1.1032
ADAM2	3	0.25474	0.40576	0.999509	8660	1	3.0603	0.034914	0.066556	0.967724	1477	2	3.0603
APCDD1	3	0.092867	0.20717	0.998074	4382	2	-0.85654	0.034946	0.066612	0.967724	1478	1	-0.85654
C7orf62	3	0.93244	0.93249	0.999509	20162	0	1.5	0.034992	0.066677	0.967724	1479	1	1.5
RPS20	3	0.033828	0.083872	0.983024	1812	2	-2.8436	0.035038	0.066745	0.967724	1480	1	-2.8436
HCRTR2	3	0.11323	0.24561	0.998074	5183	1	3.4183	0.035054	0.066771	0.967724	1481	2	3.4183
PLAA	3	0.98758	0.98771	0.999509	21385	0	2.6909	0.035084	0.066822	0.967724	1482	2	2.6909
PER2	3	0.054519	0.12966	0.98351	2821	2	-1.827	0.035129	0.066902	0.967724	1483	1	-1.827
C7orf25	3	0.78026	0.79747	0.999509	17273	1	3.3004	0.035138	0.066914	0.967724	1484	2	3.3004
LOC100129361	3	0.52538	0.66486	0.999509	14156	1	0.71663	0.035221	0.067051	0.967724	1485	1	0.71663
HAND1	3	0.10554	0.2313	0.998074	4884	2	-2.0016	0.035267	0.067129	0.967724	1486	1	-2.0016
LAMC3	3	0.88779	0.88787	0.999509	19177	0	3.0485	0.035279	0.067149	0.967724	1487	2	3.0485
C1orf116	3	0.36775	0.52249	0.999509	11121	1	1.2183	0.035313	0.067199	0.967724	1488	1	1.2183
NXF1	3	0.9037	0.90371	0.999509	19530	0	3.0839	0.035345	0.067249	0.967724	1489	2	3.0839
RAB6C	3	0.85985	0.8604	0.999509	18644	1	3.0577	0.035382	0.067301	0.967724	1490	2	3.0577
C17orf58	3	0.39877	0.55389	0.999509	11767	1	1.7433	0.035404	0.067334	0.967724	1491	1	1.7433
hsa-mir-3174	4	0.6754	0.80378	0.999509	15884	2	1.7487	0.035417	0.082949	0.971065	1492	2	1.7487
ZNF320	3	0.86865	0.8688	0.999509	18805	1	2.2368	0.03545	0.067407	0.967724	1493	2	2.2368
E2F8	3	0.98556	0.98567	0.999509	21328	0	3.5057	0.035496	0.067485	0.967724	1494	2	3.5057
C8orf58	3	0.81546	0.82288	0.999509	17828	1	3.2011	0.035514	0.067512	0.967724	1495	2	3.2011
hsa-mir-3137	4	0.056251	0.16018	0.983946	2894	3	-2.4291	0.035527	0.083095	0.971065	1496	1	-2.4291
NUB1	3	0.14834	0.29244	0.998074	6152	1	0.47677	0.035542	0.067548	0.967724	1497	1	0.47677
OR2A12	3	0.88222	0.8823	0.999509	19068	0	3.3068	0.035542	0.067549	0.967724	1498	2	3.3068
FARP2	3	0.4949	0.64962	0.999509	13827	1	2.0629	0.035588	0.067622	0.967724	1499	2	2.0629
WWC2	3	0.080209	0.18244	0.995427	3879	1	3.0915	0.035674	0.067772	0.967724	1500	2	3.0915
NUTM2G	3	0.32669	0.4806	0.999509	10268	1	0.2041	0.035725	0.067841	0.967724	1501	1	0.2041
LRRC14B	3	0.9443	0.94444	0.999509	20445	0	1.1092	0.035771	0.067906	0.967724	1502	1	1.1092
RND2	3	0.59467	0.69485	0.999509	14912	1	3.4797	0.035778	0.06792	0.967724	1503	2	3.4797
TIGIT	3	0.24127	0.39155	0.999509	8362	1	3.1287	0.035807	0.067964	0.967724	1504	2	3.1287
CHD1L	3	0.2936	0.44616	0.999509	9551	2	-0.54775	0.035817	0.067979	0.967724	1505	1	-0.54775
ZNF786	3	0.056597	0.13407	0.98351	2912	2	-1.3012	0.035862	0.06805	0.967724	1506	1	-1.3012
CHST5	3	0.93731	0.93744	0.999509	20277	0	3.1806	0.035892	0.068097	0.967724	1507	2	3.1806
hsa-mir-4530	4	0.10152	0.23902	0.998074	4716	3	-1.293	0.035892	0.083599	0.971065	1508	1	-1.293
SSB	3	0.44224	0.59739	0.999509	12669	1	1.2192	0.035908	0.068129	0.967724	1509	1	1.2192
MCRS1	3	0.98958	0.98971	0.999509	21451	0	3.048	0.03592	0.06815	0.967724	1510	2	3.048
ASAP2	3	0.38671	0.54171	0.999509	11511	2	-0.55748	0.035954	0.068197	0.967724	1511	1	-0.55748
BCAS2	3	0.98282	0.98291	0.999509	21261	0	3.3296	0.036005	0.068278	0.967724	1512	2	3.3296
C2orf83	3	0.90983	0.90986	0.999509	19658	0	2.9509	0.036046	0.068334	0.967724	1513	2	2.9509
PEX11B	3	0.38192	0.53689	0.999509	11407	2	-0.28054	0.036091	0.068415	0.967724	1514	1	-0.28054
CXorf56	3	0.04679	0.11285	0.983024	2435	1	2.9628	0.0361	0.068427	0.967724	1515	2	2.9628
hsa-mir-3142	2	0.92473	0.92485	0.999509	19985	0	3.7324	0.036101	0.065494	0.967724	1516	1	3.7324
PHC2	3	0.27031	0.42201	0.999509	9011	1	2.1433	0.036137	0.068481	0.967724	1517	2	2.1433
MMP17	3	0.96059	0.96077	0.999509	20799	0	3.2582	0.036138	0.068483	0.967724	1518	2	3.2582
hsa-mir-335	4	0.30098	0.5188	0.999509	9725	2	1.0825	0.036167	0.083983	0.971065	1519	2	1.0825
GSKIP	3	0.98573	0.98585	0.999509	21336	0	2.6518	0.036229	0.068627	0.967724	1520	2	2.6518
CDADC1	3	0.94089	0.94098	0.999509	20370	0	3.2402	0.036271	0.068688	0.967724	1521	2	3.2402
OR52K1	3	0.5207	0.66294	0.999509	14120	1	2.5215	0.036366	0.068837	0.967724	1522	2	2.5215
CACNA1G	3	0.98646	0.9866	0.999509	21355	0	3.2468	0.036376	0.068853	0.967724	1523	2	3.2468
SGSM1	3	0.646	0.71938	0.999509	15491	1	0.25936	0.036412	0.068908	0.967724	1524	1	0.25936
NPY5R	3	0.47093	0.62588	0.999509	13303	2	-0.22834	0.036458	0.06898	0.967724	1525	1	-0.22834
ZNF473	3	0.86018	0.86069	0.999509	18652	1	0.0789	0.036503	0.069046	0.967724	1526	1	0.0789
ADCY3	3	0.97833	0.9784	0.999509	21172	0	3.0938	0.036528	0.069086	0.967724	1527	2	3.0938
COPZ1	3	0.065417	0.15251	0.983946	3294	1	0.10753	0.036549	0.069121	0.967724	1528	1	0.10753
CXorf65	3	0.85224	0.85349	0.999509	18498	1	3.2194	0.036586	0.069182	0.967724	1529	2	3.2194
CELA2B	3	0.70491	0.75064	0.999509	16252	1	0.50636	0.036595	0.069197	0.967724	1530	1	0.50636
CDCA7L	3	0.89792	0.898	0.999509	19393	0	3.0913	0.036672	0.069318	0.967724	1531	2	3.0913
PRR12	3	0.79033	0.80447	0.999509	17420	1	2.9357	0.036681	0.069336	0.967724	1532	2	2.9357
LMO2	3	0.93905	0.9392	0.999509	20326	0	2.9406	0.036729	0.069411	0.967724	1533	2	2.9406
hsa-mir-2053	4	0.59931	0.74432	0.999509	14963	2	0.0083416	0.036744	0.084815	0.971065	1534	1	0.0083416
FAM188B	3	0.41018	0.56534	0.999509	12018	1	3.2256	0.036758	0.069457	0.967724	1535	2	3.2256
SLC24A4	3	0.98519	0.98532	0.999509	21321	0	3.0623	0.036767	0.069471	0.967724	1536	2	3.0623
LOC100862671	3	0.16021	0.30526	0.998074	6440	2	-1.5847	0.036778	0.069484	0.967724	1537	1	-1.5847
BPHL	3	0.96337	0.96351	0.999509	20863	0	3.2112	0.036892	0.069674	0.967724	1538	2	3.2112
PTPRH	3	0.41522	0.57042	0.999509	12128	1	3.3523	0.036911	0.069706	0.967724	1539	2	3.3523
GID8	3	0.49527	0.64999	0.999509	13836	1	2.5829	0.036915	0.06971	0.967724	1540	2	2.5829
C6orf52	3	0.72532	0.7625	0.999509	16521	1	3.2333	0.03694	0.069748	0.967724	1541	2	3.2333
G0S2	3	0.90506	0.90509	0.999509	19551	0	3.1875	0.036949	0.069767	0.967724	1542	2	3.1875
CSH1	3	0.30936	0.46275	0.999509	9918	1	3.148	0.036959	0.069778	0.967724	1543	2	3.148
AJUBA	3	0.7872	0.80231	0.999509	17372	1	1.5408	0.037007	0.069849	0.967724	1544	1	1.5408
FKBP5	3	0.73017	0.76538	0.999509	16574	1	3.3415	0.037026	0.069877	0.967724	1545	2	3.3415
ADIPOQ	3	0.1119	0.24313	0.998074	5131	2	-1.9804	0.037053	0.06992	0.967724	1546	1	-1.9804
OR2V2	3	0.62886	0.71094	0.999509	15283	1	2.8967	0.037064	0.069945	0.967724	1547	2	2.8967
APOD	3	0.03093	0.077313	0.983024	1682	1	3.0009	0.037112	0.07002	0.967724	1548	2	3.0009
hsa-mir-3713	4	0.171	0.34369	0.998292	6700	1	2.5627	0.037134	0.085356	0.971065	1549	2	2.5627
USP8	3	0.98069	0.98077	0.999509	21218	0	2.9627	0.037141	0.070064	0.967724	1550	2	2.9627
NCOA2	3	0.55871	0.67886	0.999509	14502	1	1.0235	0.037144	0.070068	0.967724	1551	1	1.0235
RPUSD4	3	0.44507	0.60016	0.999509	12740	1	3.3386	0.03716	0.070096	0.967724	1552	2	3.3386
BSN	3	0.88423	0.88434	0.999509	19120	0	3.1389	0.03718	0.07013	0.967724	1553	2	3.1389
OLA1	3	0.84448	0.84667	0.999509	18349	1	0.90235	0.03719	0.070149	0.967724	1554	1	0.90235
CREB3L4	3	0.74743	0.77605	0.999509	16817	1	3.2344	0.037218	0.070196	0.967724	1555	2	3.2344
PSMG4	3	0.80724	0.81665	0.999509	17688	1	2.3261	0.037281	0.070292	0.968317	1556	2	2.3261
KLF13	3	0.12845	0.27078	0.998074	5709	2	-1.8334	0.037327	0.070361	0.968341	1557	1	-1.8334
CDHR3	3	0.95429	0.95452	0.999509	20657	0	3.1402	0.037353	0.070405	0.968341	1558	2	3.1402
CYTH4	3	0.96695	0.96705	0.999509	20930	0	1.6409	0.037373	0.070449	0.968341	1559	1	1.6409
SLC10A1	3	0.86991	0.87003	0.999509	18829	1	1.3524	0.037464	0.070583	0.968341	1560	1	1.3524
COL6A2	3	0.94753	0.94774	0.999509	20513	0	3.0206	0.037469	0.070587	0.968341	1561	2	3.0206
OLFML3	3	0.48422	0.63906	0.999509	13595	1	2.7704	0.037498	0.070635	0.968341	1562	2	2.7704
BARX2	3	0.67244	0.73277	0.999509	15849	1	2.4643	0.03751	0.070653	0.968341	1563	2	2.4643
TMEM14C	3	0.40711	0.56231	0.999509	11960	1	2.8997	0.037527	0.070683	0.968341	1564	2	2.8997
SETX	3	0.58042	0.6884	0.999509	14762	1	2.9116	0.037536	0.070696	0.968341	1565	2	2.9116
SSR2	3	0.65886	0.7258	0.999509	15665	1	2.898	0.037602	0.070786	0.968344	1566	2	2.898
IPO7	3	0.60709	0.70054	0.999509	15044	1	1.4244	0.037647	0.070864	0.968807	1567	1	1.4244
SEMA4B	3	0.9562	0.9564	0.999509	20706	0	3.0899	0.03771	0.07098	0.969423	1568	2	3.0899
MRPL16	3	0.94566	0.94582	0.999509	20477	0	1.1578	0.037739	0.071029	0.969423	1569	1	1.1578
FAM24B	3	0.93405	0.93413	0.999509	20203	0	3.3213	0.037797	0.071121	0.969423	1570	2	3.3213
BSPRY	3	0.80631	0.81595	0.999509	17668	1	2.5963	0.03783	0.071171	0.969423	1571	2	2.5963
PER1	3	0.061554	0.14451	0.983946	3130	1	3.295	0.037836	0.071178	0.969423	1572	2	3.295
MDM4	3	0.84589	0.8479	0.999509	18379	1	0.72855	0.037876	0.071248	0.969623	1573	1	0.72855
FOXI3	3	0.079188	0.18038	0.995427	3842	1	1.1374	0.037922	0.071325	0.969623	1574	1	1.1374
SYCN	3	0.92644	0.92649	0.999509	20018	0	3.0752	0.037924	0.071327	0.969623	1575	2	3.0752
hsa-mir-6084	4	0.12271	0.27201	0.998074	5559	3	-1.3646	0.037961	0.086514	0.971065	1576	1	-1.3646
SLC35A1	3	0.20128	0.34947	0.999017	7444	1	3.1481	0.038001	0.071438	0.970176	1577	2	3.1481
PBX3	3	0.78813	0.80294	0.999509	17387	1	3.1926	0.03803	0.071483	0.970176	1578	2	3.1926
TMEM114	3	0.71456	0.75614	0.999509	16374	1	2.7046	0.038059	0.07153	0.970176	1579	2	2.7046
LRRC6	3	0.99038	0.99048	0.999509	21468	0	3.2318	0.038069	0.071547	0.970176	1580	2	3.2318
hsa-mir-1827	4	0.36016	0.56733	0.999509	10956	2	1.5631	0.038082	0.086671	0.971065	1581	2	1.5631
PODXL2	3	0.74989	0.77758	0.999509	16851	1	1.2426	0.038151	0.071676	0.970232	1582	1	1.2426
TP53BP2	3	0.88369	0.88379	0.999509	19104	0	3.0874	0.038176	0.071707	0.970232	1583	2	3.0874
hsa-mir-3691	4	0.0027816	0.0099798	0.935176	180	1	2.2899	0.038178	0.086803	0.971065	1584	2	2.2899
SENP8	3	0.38665	0.54164	0.999509	11509	2	-0.5408	0.038219	0.071784	0.970232	1585	1	-0.5408
PKP4	3	0.3181	0.4717	0.999509	10090	2	-0.9185	0.038219	0.071784	0.970232	1586	1	-0.9185
hsa-mir-3116-1	4	0.095401	0.22927	0.998074	4490	3	-1.4515	0.038264	0.086918	0.971065	1587	1	-1.4515
MYLPF	3	0.14617	0.2901	0.998074	6106	1	2.9469	0.038352	0.071998	0.970232	1588	2	2.9469
SYNDIG1	3	0.9293	0.92938	0.999509	20086	0	3.0312	0.038371	0.072022	0.970232	1589	2	3.0312
hsa-mir-940	4	0.59672	0.74232	0.999509	14935	2	0.93111	0.038386	0.087112	0.971065	1590	2	0.93111
MX1	3	0.97405	0.97412	0.999509	21090	0	3.0375	0.038449	0.072137	0.970232	1591	2	3.0375
ABCF1	3	0.73924	0.77095	0.999509	16702	1	3.0261	0.038469	0.072167	0.970232	1592	2	3.0261
NonTargetingControlGuideForHuman_0133	1	0.96151	0.96167	0.999509	20827	0	4.4334	0.03849	0.038417	0.951459	1593	1	4.4334	Y
SIGLEC9	3	0.46184	0.61685	0.999509	13101	2	-0.10305	0.038516	0.072239	0.970232	1594	1	-0.10305
SLC22A5	3	0.83246	0.83645	0.999509	18129	1	3.1467	0.038518	0.072241	0.970232	1595	2	3.1467
HBD	3	0.24568	0.39621	0.999509	8463	2	-0.7447	0.038562	0.072312	0.970232	1596	1	-0.7447
CPLX3	3	0.66592	0.72946	0.999509	15753	1	2.8728	0.038606	0.072377	0.970232	1597	2	2.8728
COL17A1	3	0.67024	0.73163	0.999509	15819	1	0.72264	0.038608	0.07238	0.970232	1598	1	0.72264
RNF208	3	0.78689	0.80207	0.999509	17367	1	2.7866	0.038625	0.072404	0.970232	1599	2	2.7866
MAP1LC3A	3	0.26576	0.41726	0.999509	8894	1	1.1391	0.038699	0.072534	0.970232	1600	1	1.1391
UCHL5	3	0.67045	0.73174	0.999509	15823	1	3.1764	0.038733	0.072588	0.970232	1601	2	3.1764
IGHMBP2	3	0.48001	0.63489	0.999509	13492	1	3.3113	0.038782	0.072666	0.970232	1602	2	3.3113
KDM5D	3	0.54258	0.67204	0.999509	14330	1	0.6174	0.038791	0.072687	0.970232	1603	1	0.6174
hsa-mir-548ab	4	0.564	0.71737	0.999509	14561	1	0.55011	0.038811	0.087695	0.971065	1604	1	0.55011
ICK	3	0.65847	0.7256	0.999509	15659	1	0.32104	0.038882	0.072834	0.970232	1605	1	0.32104
hsa-mir-7107	4	0.019727	0.063161	0.977478	1115	2	-0.074378	0.038992	0.087936	0.971065	1606	2	-0.074378
CMTM3	3	0.097433	0.21593	0.998074	4562	1	3.0264	0.039019	0.073044	0.970232	1607	2	3.0264
SCRN3	3	0.94318	0.94333	0.999509	20417	0	3.1979	0.039027	0.073058	0.970232	1608	2	3.1979
hsa-mir-6845	4	0.37941	0.58123	0.999509	11353	2	0.77663	0.039054	0.088018	0.971065	1609	2	0.77663
COL21A1	3	0.17929	0.32595	0.998074	6909	2	-1.4138	0.039065	0.073131	0.970232	1610	1	-1.4138
CHRNA1	3	0.74778	0.77627	0.999509	16818	1	2.0495	0.039111	0.073207	0.970232	1611	1	2.0495
MRPL49	3	0.5762	0.68654	0.999509	14713	1	2.9573	0.039135	0.073245	0.970232	1612	2	2.9573
CALB1	3	0.51491	0.66057	0.999509	14063	1	2.86	0.039202	0.073349	0.970232	1613	2	2.86
SULT6B1	3	0.986	0.98612	0.999509	21341	0	3.0924	0.039224	0.073382	0.970232	1614	2	3.0924
FKBP14	3	0.55774	0.67843	0.999509	14487	1	2.8042	0.039248	0.073424	0.970232	1615	2	2.8042
PRAMEF17	3	0.41337	0.56858	0.999509	12088	2	-0.26657	0.039293	0.073489	0.970232	1616	1	-0.26657
NR4A3	3	0.32532	0.47921	0.999509	10239	1	3.1202	0.039332	0.073546	0.970232	1617	2	3.1202
NINJ2	3	0.62406	0.70866	0.999509	15232	1	1.958	0.039339	0.07355	0.970232	1618	1	1.958
OR51D1	3	0.98115	0.98123	0.999509	21225	0	2.8967	0.039362	0.073593	0.970232	1619	2	2.8967
SFRP5	3	0.21516	0.36414	0.999509	7764	2	-0.36446	0.039385	0.073626	0.970232	1620	1	-0.36446
PCYT2	3	0.49696	0.65161	0.999509	13875	2	-0.27774	0.03943	0.073716	0.970232	1621	1	-0.27774
KIAA1456	3	0.18638	0.33361	0.998074	7083	2	-0.6697	0.039476	0.073797	0.970232	1622	1	-0.6697
hsa-mir-4633	4	0.62968	0.76806	0.999509	15292	2	-0.025819	0.039479	0.088627	0.971065	1623	1	-0.025819
MPP5	3	0.9887	0.98884	0.999509	21426	0	2.7484	0.03952	0.073868	0.970232	1624	2	2.7484
RIN3	3	0.4194	0.57465	0.999509	12222	2	-0.30344	0.039522	0.073869	0.970232	1625	1	-0.30344
TMPRSS7	3	0.24194	0.39225	0.999509	8378	1	3.2376	0.03953	0.07388	0.970232	1626	2	3.2376
DUSP10	3	0.72421	0.76181	0.999509	16505	1	2.944	0.03954	0.073891	0.970232	1627	2	2.944
hsa-mir-3188	4	0.5238	0.68698	0.999509	14144	2	-0.21922	0.039601	0.088796	0.971065	1628	1	-0.21922
TNIP1	3	0.56691	0.68241	0.999509	14600	1	3.2281	0.039609	0.074003	0.970232	1629	2	3.2281
MBD3L1	3	0.37302	0.52792	0.999509	11237	1	3.1304	0.039649	0.07406	0.970232	1630	2	3.1304
RPS6KC1	3	0.46067	0.61568	0.999509	13074	2	-0.3023	0.039659	0.074075	0.970232	1631	1	-0.3023
CENPB	3	0.51691	0.66139	0.999509	14081	1	3.0155	0.039678	0.074112	0.970232	1632	2	3.0155
REG1A	3	0.98678	0.9869	0.999509	21362	0	3.0201	0.039698	0.074145	0.970232	1633	2	3.0201
AQPEP	3	0.38955	0.54454	0.999509	11571	1	2.7789	0.039738	0.074205	0.970232	1634	2	2.7789
PDE1A	3	0.22026	0.36947	0.999509	7881	1	2.8225	0.039787	0.074286	0.970232	1635	2	2.8225
MAF1	3	0.37287	0.52777	0.999509	11231	2	-0.15382	0.039796	0.074301	0.970232	1636	1	-0.15382
DLG2	3	0.89175	0.89178	0.999509	19257	0	3.2591	0.039807	0.074315	0.970232	1637	2	3.2591
GPHN	3	0.95787	0.95805	0.999509	20746	0	1.4144	0.039887	0.074443	0.970232	1638	1	1.4144
EXPH5	3	0.99043	0.99054	0.999509	21469	0	2.9623	0.039897	0.074464	0.970232	1639	2	2.9623
ARHGAP36	3	0.88102	0.88109	0.999509	19045	0	1.6552	0.039933	0.074511	0.970232	1640	1	1.6552
ZNF70	3	0.21723	0.3663	0.999509	7807	1	2.9589	0.039966	0.07457	0.970232	1641	2	2.9589
CLIP1	3	0.68915	0.74181	0.999509	16064	1	1.5898	0.039978	0.074591	0.970232	1642	1	1.5898
TRAPPC11	3	0.19567	0.34347	0.998074	7319	1	2.8279	0.040024	0.074666	0.970232	1643	2	2.8279
FOXK2	3	0.060451	0.14224	0.983946	3077	2	-0.67698	0.04007	0.074745	0.970232	1644	1	-0.67698
CNTROB	3	0.98823	0.98838	0.999509	21409	0	3.3973	0.040105	0.074803	0.970232	1645	2	3.3973
NonTargetingControlGuideForHuman_0796	1	0.95988	0.96004	0.999509	20783	0	4.8301	0.040117	0.040035	0.951459	1646	1	4.8301	Y
NRARP	3	0.98161	0.9817	0.999509	21236	0	3.1911	0.040185	0.074929	0.970232	1647	2	3.1911
MAZ	3	0.41434	0.56954	0.999509	12109	2	-0.25859	0.040207	0.07497	0.970232	1648	1	-0.25859
KRT12	3	0.89195	0.892	0.999509	19260	0	2.87	0.040225	0.07499	0.970232	1649	2	2.87
SPATA33	2	0.68412	0.68783	0.999509	16009	1	2.4514	0.040274	0.072737	0.970232	1650	1	2.4514
EOMES	3	0.92485	0.92489	0.999509	19987	0	3.075	0.040364	0.075216	0.970232	1651	2	3.075
TMEM247	3	0.61049	0.70211	0.999509	15074	1	3.0065	0.040414	0.0753	0.970232	1652	2	3.0065
CFD	3	0.60765	0.70081	0.999509	15048	1	1.976	0.040435	0.075333	0.970232	1653	1	1.976
TRMT44	3	0.53501	0.6689	0.999509	14259	1	1.0355	0.040572	0.07556	0.970232	1654	1	1.0355
KLK11	3	0.95599	0.95619	0.999509	20697	0	2.7456	0.040594	0.075589	0.970232	1655	2	2.7456
JHDM1D	3	0.29667	0.4494	0.999509	9618	1	2.3975	0.040618	0.075631	0.970232	1656	2	2.3975
PTPRS	3	0.038298	0.093964	0.983024	2035	2	-2.8603	0.040663	0.075707	0.970232	1657	1	-2.8603
SPARC	3	0.75857	0.7831	0.999509	16961	1	3.057	0.040664	0.075708	0.970232	1658	2	3.057
ZFP62	3	0.99008	0.99019	0.999509	21460	0	3.1279	0.040674	0.075726	0.970232	1659	2	3.1279
BMP8A	3	0.057364	0.13568	0.98351	2950	1	3.161	0.040704	0.075776	0.970232	1660	2	3.161
TMEM179B	3	0.46298	0.61799	0.999509	13136	1	1.3844	0.040709	0.075781	0.970232	1661	1	1.3844
PPP1R12C	3	0.033717	0.083614	0.983024	1808	2	-2.8835	0.040755	0.075855	0.970232	1662	1	-2.8835
METTL12	3	0.038928	0.095393	0.983024	2064	2	-0.074486	0.0408	0.075922	0.970232	1663	1	-0.074486
RDH5	3	0.84768	0.84944	0.999509	18410	1	2.9742	0.040835	0.075974	0.970232	1664	2	2.9742
hsa-mir-3610	4	0.024576	0.077142	0.983024	1373	3	-2.5643	0.040875	0.090566	0.971065	1665	1	-2.5643
hsa-mir-588	4	0.048523	0.14082	0.983946	2528	2	0.0040123	0.040935	0.090653	0.971065	1666	1	0.0040123
FXYD3	3	0.22067	0.36991	0.999509	7893	2	-1.1198	0.040937	0.076133	0.970232	1667	1	-1.1198
S100A8	3	0.86468	0.86494	0.999509	18738	1	3.4218	0.040945	0.076147	0.970232	1668	2	3.4218
IDH3A	3	0.74243	0.77287	0.999509	16746	1	3.1374	0.040975	0.07619	0.970232	1669	2	3.1374
ASB16	3	0.98016	0.98023	0.999509	21205	0	3.1825	0.041016	0.076246	0.970232	1670	2	3.1825
2020-03-08	3	0.84083	0.84349	0.999509	18292	1	2.0532	0.041029	0.076263	0.970232	1671	1	2.0532
NonTargetingControlGuideForHuman_0473	1	0.95893	0.95912	0.999509	20764	0	4.5972	0.041071	0.040982	0.951459	1672	1	4.5972	Y
CSF1R	3	0.70275	0.74942	0.999509	16224	1	1.1721	0.041074	0.076331	0.970232	1673	1	1.1721
UIMC1	3	0.52664	0.66536	0.999509	14171	1	1.7556	0.04112	0.076411	0.970232	1674	1	1.7556
EIF3A	3	0.044197	0.10719	0.983024	2317	1	2.036	0.041165	0.076484	0.970232	1675	1	2.036
SNAP25	3	0.81059	0.81914	0.999509	17747	1	3.1381	0.041207	0.076555	0.970232	1676	2	3.1381
CLMN	3	0.20053	0.34868	0.998622	7431	2	-0.016168	0.041302	0.07672	0.970232	1677	1	-0.016168
MLLT10	3	0.67421	0.73369	0.999509	15866	1	3.015	0.041338	0.076774	0.970232	1678	2	3.015
DZIP3	3	0.89636	0.89647	0.999509	19361	0	3.0619	0.041348	0.076792	0.970232	1679	2	3.0619
EXO5	3	0.27088	0.42261	0.999509	9019	1	2.959	0.041368	0.07683	0.970232	1680	2	2.959
AKR1E2	3	0.27486	0.42672	0.999509	9112	2	-0.95758	0.041394	0.076865	0.970232	1681	1	-0.95758
LRFN2	3	0.13916	0.28254	0.998074	5960	1	2.965	0.041429	0.076912	0.970232	1682	2	2.965
PRSS12	3	0.72783	0.76399	0.999509	16551	1	0.82677	0.041439	0.076923	0.970232	1683	1	0.82677
OR1J2	3	0.56163	0.6801	0.999509	14538	1	2.9068	0.041469	0.076973	0.970232	1684	2	2.9068
SDR42E1	3	0.95108	0.95127	0.999509	20579	0	3.0684	0.041479	0.076993	0.970232	1685	2	3.0684
BVES	3	0.96775	0.96782	0.999509	20948	0	2.1851	0.041485	0.076998	0.970232	1686	2	2.1851
C10orf71	3	0.98185	0.98195	0.999509	21243	0	3.31	0.041509	0.077034	0.970232	1687	2	3.31
NFIA	3	0.42902	0.58425	0.999509	12401	1	2.4008	0.04153	0.077069	0.970232	1688	2	2.4008
GRIN2C	3	0.52889	0.66632	0.999509	14194	1	3.0781	0.04154	0.077084	0.970232	1689	2	3.0781
ANKRD39	3	0.94976	0.94992	0.999509	20554	0	2.6779	0.04156	0.077115	0.970232	1690	2	2.6779
LRRN4CL	3	0.46249	0.61747	0.999509	13121	1	1.2033	0.041576	0.07714	0.970232	1691	1	1.2033
TBX15	3	0.69664	0.74597	0.999509	16153	1	2.8136	0.041611	0.077197	0.970232	1692	2	2.8136
CYP7A1	3	0.34416	0.49849	0.999509	10622	1	1.2585	0.041622	0.077207	0.970232	1693	1	1.2585
CLDN18	3	0.9692	0.96929	0.999509	20987	0	2.7509	0.041697	0.077325	0.970232	1694	2	2.7509
TMCO5A	3	0.48095	0.63581	0.999509	13514	1	1.6712	0.041713	0.07735	0.970232	1695	1	1.6712
LY75-CD302	2	0.95828	0.95834	0.999509	20754	0	2.1417	0.041722	0.075225	0.970232	1696	2	2.1417
ATP2B3	3	0.20736	0.35596	0.999509	7585	1	3.063	0.041732	0.077383	0.970232	1697	2	3.063
ITGB1BP1	3	0.28383	0.43607	0.999509	9322	1	3.2664	0.041742	0.077397	0.970232	1698	2	3.2664
hsa-mir-516b-1	3	0.96747	0.96753	0.999509	20940	0	2.5509	0.041759	0.077421	0.970232	1699	2	2.5509
CCDC33	3	0.48605	0.64086	0.999509	13647	1	3.1784	0.041813	0.077497	0.970232	1700	2	3.1784
STX1A	3	0.97151	0.97158	0.999509	21033	0	3.185	0.041823	0.077513	0.970232	1701	2	3.185
hsa-mir-876	4	0.039145	0.11672	0.983024	2080	2	0.28076	0.041826	0.091889	0.971065	1702	2	0.28076
RPL31	3	0.731	0.76588	0.999509	16589	1	1.5214	0.041895	0.077628	0.970232	1703	1	1.5214
KAT5	3	0.26406	0.41544	0.999509	8853	1	2.9706	0.041935	0.077687	0.970232	1704	2	2.9706
CCRL2	3	0.37883	0.53377	0.999509	11344	2	-0.67663	0.041941	0.077693	0.970232	1705	1	-0.67663
KIAA1279	3	0.40638	0.56159	0.999509	11942	1	2.9128	0.041986	0.077773	0.970232	1706	2	2.9128
FGF22	3	0.044925	0.10877	0.983024	2339	1	1.4016	0.041987	0.077773	0.970232	1707	1	1.4016
FAM193A	3	0.17663	0.32309	0.998074	6844	2	-0.20823	0.042032	0.077848	0.970232	1708	1	-0.20823
SRR	3	0.4938	0.64854	0.999509	13807	1	3.0495	0.042078	0.077912	0.970232	1709	2	3.0495
H2AFY	3	0.1963	0.34414	0.998292	7334	2	-1.0653	0.042123	0.077983	0.970232	1710	1	-1.0653
hsa-mir-377	4	0.18193	0.35947	0.999509	6981	3	-0.70915	0.042148	0.092326	0.971065	1711	1	-0.70915
HDC	3	0.92607	0.9261	0.999509	20014	0	3.0657	0.042169	0.078043	0.970232	1712	2	3.0657
PARP14	3	0.12617	0.26832	0.998074	5664	2	-1.8009	0.042169	0.078043	0.970232	1713	1	-1.8009
TMEM216	3	0.91884	0.91887	0.999509	19853	0	1.0489	0.042215	0.07812	0.970294	1714	1	1.0489
KLHL29	3	0.9634	0.96353	0.999509	20864	0	2.7528	0.042281	0.078223	0.970294	1715	2	2.7528
LILRB5	3	0.3885	0.54349	0.999509	11548	2	-0.69504	0.042306	0.078259	0.970294	1716	1	-0.69504
GPRC5C	3	0.43271	0.58791	0.999509	12466	1	3.2625	0.042311	0.078268	0.970294	1717	2	3.2625
CCL18	3	0.96082	0.961	0.999509	20804	0	1.4055	0.042351	0.078333	0.970294	1718	1	1.4055
ERMAP	3	0.36803	0.52276	0.999509	11125	1	3.1033	0.042383	0.07838	0.970294	1719	2	3.1033
AHCY	3	0.8812	0.88128	0.999509	19050	0	2.2153	0.042397	0.078403	0.970294	1720	2	2.2153
DNASE1L2	3	0.84778	0.84953	0.999509	18412	1	0.97153	0.042534	0.078625	0.970294	1721	1	0.97153
RIN2	3	0.28343	0.43567	0.999509	9313	1	2.7841	0.042536	0.078627	0.970294	1722	2	2.7841
hsa-mir-5590	2	0.95745	0.95753	0.999509	20737	0	2.2238	0.04255	0.076641	0.970232	1723	2	2.2238
MAFG	3	0.38284	0.53781	0.999509	11424	1	0.6024	0.042579	0.078702	0.970294	1724	1	0.6024
PAG1	3	0.93975	0.93988	0.999509	20346	0	2.9778	0.042608	0.078744	0.970294	1725	2	2.9778
LRRC10	3	0.58524	0.69055	0.999509	14811	1	0.87271	0.042625	0.078774	0.970294	1726	1	0.87271
MT1A	3	0.85751	0.85821	0.999509	18594	1	0.75863	0.042671	0.07885	0.970294	1727	1	0.75863
hsa-mir-6723	4	0.19477	0.37764	0.999509	7298	1	2.4158	0.042716	0.093146	0.971065	1728	2	2.4158
ICOS	3	0.77649	0.79493	0.999509	17224	1	2.2294	0.042716	0.078918	0.970294	1729	2	2.2294
CD177	3	0.30888	0.46225	0.999509	9904	1	3.0831	0.04273	0.07894	0.970294	1730	2	3.0831
METTL18	3	0.47642	0.63134	0.999509	13423	1	1.6004	0.042762	0.078996	0.970294	1731	1	1.6004
MELK	3	0.93568	0.93579	0.999509	20240	0	3.1743	0.042771	0.079014	0.970294	1732	2	3.1743
ZNF345	3	0.5623	0.68039	0.999509	14548	1	3.0671	0.042782	0.079034	0.970294	1733	2	3.0671
MANBAL	3	0.89991	0.89998	0.999509	19437	0	1.0565	0.042807	0.079068	0.970294	1734	1	1.0565
MEOX1	3	0.10617	0.23243	0.998074	4911	1	2.9619	0.042812	0.079078	0.970294	1735	2	2.9619
LSM11	3	0.57077	0.6841	0.999509	14640	1	3.3048	0.042884	0.079207	0.970533	1736	2	3.3048
CCDC9	3	0.74421	0.77399	0.999509	16772	1	1.8265	0.042944	0.079304	0.970533	1737	1	1.8265
CASC5	3	0.15844	0.30341	0.998074	6387	1	3.2437	0.042946	0.079307	0.970533	1738	2	3.2437
RNASEH2C	3	0.64871	0.72073	0.999509	15531	1	3.0491	0.042966	0.079335	0.970533	1739	2	3.0491
L3MBTL2	3	0.81438	0.82201	0.999509	17803	1	3.1161	0.043018	0.079414	0.970533	1740	2	3.1161
ICAM1	3	0.14737	0.2914	0.998074	6135	1	3.1772	0.043069	0.079494	0.970533	1741	2	3.1772
HFM1	3	0.72138	0.76014	0.999509	16462	1	2.5597	0.043089	0.079528	0.970533	1742	2	2.5597
hsa-mir-1244-2	2	0.95685	0.95694	0.999509	20719	0	2.7129	0.043146	0.077638	0.970232	1743	2	2.7129
NFYA	3	0.35994	0.5146	0.999509	10951	2	-0.69829	0.043172	0.079672	0.970533	1744	1	-0.69829
MPC1	3	0.23466	0.3846	0.999509	8219	1	3.1071	0.043203	0.079711	0.970533	1745	2	3.1071
RTN3	3	0.66425	0.72857	0.999509	15737	1	0.866	0.043217	0.079742	0.970533	1746	1	0.866
PRSS23	3	0.95786	0.95804	0.999509	20744	0	2.9795	0.043223	0.07975	0.970533	1747	2	2.9795
SCGB3A1	3	0.88268	0.88277	0.999509	19083	0	3.0256	0.043233	0.079769	0.970533	1748	2	3.0256
CCDC88C	3	0.98281	0.9829	0.999509	21260	0	3.0053	0.043275	0.079835	0.970755	1749	2	3.0053
ZNF165	3	0.70903	0.75299	0.999509	16309	1	1.9385	0.043354	0.079973	0.970899	1750	2	1.9385
FGFR2	3	0.23828	0.3884	0.999509	8295	1	2.997	0.043357	0.079979	0.970899	1751	2	2.997
KRTAP20-1	3	0.49562	0.65033	0.999509	13843	2	-0.06813	0.0434	0.080042	0.971065	1752	1	-0.06813
YOD1	3	0.93606	0.93617	0.999509	20245	0	3.0106	0.04344	0.080101	0.971065	1753	2	3.0106
PSMD12	3	0.14549	0.28937	0.998074	6087	1	0.30949	0.043491	0.080187	0.971065	1754	1	0.30949
LY9	3	0.78705	0.80219	0.999509	17370	1	1.6473	0.043536	0.080265	0.971065	1755	1	1.6473
MTRNR2L3	2	0.9564	0.95648	0.999509	20711	0	3.3596	0.043602	0.078433	0.970294	1756	2	3.3596
FCER1G	3	0.98455	0.98469	0.999509	21303	0	3.2156	0.043625	0.080411	0.971065	1757	2	3.2156
SCAMP5	3	0.842	0.8445	0.999509	18307	1	0.91852	0.043627	0.080416	0.971065	1758	1	0.91852
PDZD8	3	0.027733	0.069906	0.983024	1535	1	3.1269	0.043636	0.080429	0.971065	1759	2	3.1269
hsa-mir-4693	2	0.95636	0.95645	0.999509	20708	0	1.9027	0.043645	0.078498	0.970294	1760	2	1.9027
FAM210A	3	0.46512	0.62011	0.999509	13184	1	2.9921	0.043656	0.080471	0.971065	1761	2	2.9921
OR8B3	3	0.96883	0.96893	0.999509	20977	0	3.1145	0.043677	0.080503	0.971065	1762	2	3.1145
TRMT61B	3	0.98916	0.98929	0.999509	21438	0	3.1567	0.043718	0.080568	0.971065	1763	2	3.1567
HNRNPA0	3	0.39056	0.54556	0.999509	11594	1	2.1016	0.043719	0.080569	0.971065	1764	1	2.1016
PQBP1	3	0.73084	0.76577	0.999509	16586	1	3.2116	0.043739	0.080602	0.971065	1765	2	3.2116
UNC93B1	3	0.5898	0.6926	0.999509	14853	1	2.6676	0.043764	0.080639	0.971065	1766	2	2.6676
GYPB	3	0.7983	0.81009	0.999509	17540	1	2.7296	0.043895	0.080837	0.971065	1767	2	2.7296
CUTA	3	0.79196	0.80561	0.999509	17445	1	2.0212	0.043946	0.080925	0.971065	1768	2	2.0212
CD151	3	0.72463	0.76207	0.999509	16511	1	2.8632	0.043977	0.080972	0.971065	1769	2	2.8632
NonTargetingControlGuideForHuman_0834	1	0.95602	0.95614	0.999509	20699	0	4.4721	0.043981	0.043941	0.951459	1770	1	4.4721	Y
NonTargetingControlGuideForHuman_0171	1	0.956	0.95612	0.999509	20698	0	4.5496	0.043996	0.043956	0.951459	1771	1	4.5496	Y
DEFB131	3	0.97358	0.97365	0.999509	21081	0	3.214	0.043998	0.081006	0.971065	1772	2	3.214
NUMB	3	0.9848	0.98494	0.999509	21309	0	3.014	0.04404	0.081069	0.971065	1773	2	3.014
SLC30A2	3	0.49169	0.64642	0.999509	13759	1	2.78	0.04405	0.081084	0.971065	1774	2	2.78
PTK7	2	0.24404	0.37607	0.999509	8420	1	1.3468	0.044071	0.079241	0.970533	1775	1	1.3468
REEP5	3	0.10614	0.23238	0.998074	4903	2	-1.8802	0.044083	0.081137	0.971065	1776	1	-1.8802
LRRC72	3	0.62848	0.71076	0.999509	15277	1	2.9738	0.044123	0.081201	0.971065	1777	2	2.9738
SVOPL	3	0.12631	0.26846	0.998074	5667	1	2.5874	0.044128	0.08121	0.971065	1778	2	2.5874
SCNN1G	3	0.97903	0.97911	0.999509	21184	0	2.9101	0.044164	0.081262	0.971065	1779	2	2.9101
NDUFAF5	3	0.28683	0.43917	0.999509	9397	1	0.69837	0.044174	0.081278	0.971065	1780	1	0.69837
ERN1	3	0.9704	0.97047	0.999509	21009	0	2.9691	0.044196	0.081316	0.971065	1781	2	2.9691
EXTL2	3	0.36349	0.51817	0.999509	11032	1	2.3401	0.04422	0.081353	0.971065	1782	2	2.3401
OR51B2	3	0.95184	0.95204	0.999509	20599	0	3.1015	0.0443	0.081476	0.971065	1783	2	3.1015
CUL4A	3	0.18228	0.32921	0.998074	6991	2	-1.1633	0.044356	0.081567	0.971065	1784	1	-1.1633
MT1X	3	0.65877	0.72576	0.999509	15662	1	2.6703	0.044393	0.081618	0.971065	1785	2	2.6703
TSNARE1	3	0.93203	0.93207	0.999509	20152	0	2.7779	0.044402	0.081633	0.971065	1786	2	2.7779
TTC38	3	0.98823	0.98839	0.999509	21410	0	3.045	0.044425	0.081673	0.971065	1787	2	3.045
PLA2G16	3	0.8602	0.86071	0.999509	18653	1	0.94839	0.044447	0.081706	0.971065	1788	1	0.94839
VNN1	3	0.43118	0.58638	0.999509	12438	1	3.0952	0.044498	0.081786	0.971065	1789	2	3.0952
EIF4G1	3	0.093042	0.20752	0.998074	4388	2	-2.1451	0.044538	0.081838	0.971065	1790	1	-2.1451
hsa-mir-620	3	0.97144	0.97151	0.999509	21031	0	2.5013	0.044591	0.081919	0.971065	1791	2	2.5013
GJD2	3	0.88454	0.88464	0.999509	19125	0	0.86702	0.044629	0.081982	0.971065	1792	1	0.86702
GSC	3	0.98562	0.98573	0.999509	21333	0	2.8752	0.044654	0.082024	0.971065	1793	2	2.8752
CHFR	3	0.95895	0.95912	0.999509	20767	0	3.2467	0.044665	0.082043	0.971065	1794	2	3.2467
SCTR	3	0.98288	0.98298	0.999509	21263	0	2.8201	0.044675	0.082065	0.971065	1795	2	2.8201
IFNL4	3	0.039248	0.096147	0.983024	2084	1	3.2044	0.044706	0.082109	0.971065	1796	2	3.2044
RNF224	3	0.89521	0.89529	0.999509	19338	0	2.8018	0.044748	0.082177	0.971065	1797	2	2.8018
FAM78A	3	0.58754	0.69158	0.999509	14835	1	1.9357	0.044766	0.082198	0.971065	1798	1	1.9357
GALR1	3	0.38054	0.53548	0.999509	11381	1	0.62349	0.044811	0.082259	0.971065	1799	1	0.62349
ZDHHC16	3	0.021178	0.054466	0.977478	1190	1	1.8562	0.044857	0.082323	0.971065	1800	1	1.8562
AQR	2	0.46837	0.52104	0.999509	13257	1	1.7277	0.044927	0.080615	0.971065	1801	1	1.7277
MECOM	3	0.89723	0.89732	0.999509	19381	0	2.9466	0.044936	0.082454	0.971065	1802	2	2.9466
TMED1	3	0.90833	0.90836	0.999509	19624	0	3.0062	0.044947	0.082469	0.971065	1803	2	3.0062
GJA3	3	0.75993	0.784	0.999509	16979	1	2.8881	0.044948	0.082471	0.971065	1804	2	2.8881
RPL35A	3	0.072933	0.1678	0.983946	3597	2	-1.2005	0.044993	0.082551	0.971065	1805	1	-1.2005
ZP2	3	0.83796	0.84105	0.999509	18229	1	3.0061	0.044999	0.08256	0.971065	1806	2	3.0061
SON	3	0.10301	0.2265	0.998074	4768	1	2.9617	0.04502	0.082588	0.971065	1807	2	2.9617
ADD2	3	0.73867	0.77058	0.999509	16692	1	3.1189	0.045031	0.082604	0.971065	1808	2	3.1189
BACH2	3	0.10025	0.22131	0.998074	4672	2	-1.9408	0.045039	0.082618	0.971065	1809	1	-1.9408
FLI1	3	0.48372	0.63858	0.999509	13586	2	-0.0089012	0.045084	0.082693	0.971065	1810	1	-0.0089012
NonTargetingControlGuideForHuman_0430	1	0.95491	0.955	0.999509	20671	0	4.1067	0.045091	0.045101	0.951459	1811	1	4.1067	Y
NonTargetingControlGuideForHuman_0574	1	0.95488	0.95497	0.999509	20670	0	4.417	0.045122	0.045128	0.951459	1812	1	4.417	Y
MSI2	3	0.46145	0.61646	0.999509	13089	1	2.4475	0.045175	0.082834	0.971065	1813	2	2.4475
SAG	3	0.57946	0.68797	0.999509	14755	1	2.0563	0.045266	0.082976	0.971065	1814	1	2.0563
PSMC3IP	3	0.87087	0.87098	0.999509	18849	1	1.5372	0.045312	0.08306	0.971065	1815	1	1.5372
DEFB115	3	0.92031	0.92035	0.999509	19885	0	2.0696	0.045403	0.083204	0.971065	1816	2	2.0696
AAED1	3	0.73813	0.77025	0.999509	16686	1	2.3306	0.045448	0.083266	0.971065	1817	2	2.3306
NonTargetingControlGuideForHuman_0367	1	0.95452	0.95463	0.999509	20662	0	4.5011	0.045482	0.045516	0.951459	1818	1	4.5011	Y
KRT36	3	0.86136	0.8618	0.999509	18673	1	3.0844	0.045494	0.083343	0.971065	1819	2	3.0844
SDS	3	0.094537	0.21043	0.998074	4447	2	-1.2633	0.045539	0.083412	0.971065	1820	1	-1.2633
CD34	3	0.40979	0.56494	0.999509	12009	1	3.3116	0.045556	0.083435	0.971065	1821	2	3.3116
ATP6V0A2	3	0.33373	0.4878	0.999509	10406	1	1.6604	0.045585	0.083478	0.971065	1822	1	1.6604
FAM212A	3	0.57732	0.68703	0.999509	14724	1	2.922	0.045588	0.083481	0.971065	1823	2	2.922
SEMA4D	3	0.84925	0.85081	0.999509	18440	1	0.96244	0.045676	0.083619	0.971065	1824	1	0.96244
CCDC154	3	0.43796	0.59312	0.999509	12578	1	3.0475	0.045757	0.083746	0.971065	1825	2	3.0475
NOL11	3	0.95176	0.95197	0.999509	20596	0	3.0383	0.04581	0.083822	0.971065	1826	2	3.0383
NBEA	3	0.11164	0.24264	0.998074	5120	2	-1.8032	0.045812	0.083826	0.971065	1827	1	-1.8032
hsa-mir-675	4	0.93329	0.93314	0.999509	20190	1	2.5742	0.045838	0.097451	0.971065	1828	2	2.5742
EFNB3	3	0.65265	0.7227	0.999509	15591	1	3.0789	0.045841	0.083871	0.971065	1829	2	3.0789
hsa-mir-224	4	0.64589	0.78063	0.999509	15490	2	1.5302	0.04589	0.097522	0.971065	1830	2	1.5302
CCS	3	0.89079	0.89082	0.999509	19232	0	0.91982	0.045903	0.083958	0.971065	1831	1	0.91982
MROH2B	3	0.72429	0.76186	0.999509	16506	1	2.7347	0.045905	0.08396	0.971065	1832	2	2.7347
SYS1	3	0.95648	0.95668	0.999509	20713	0	1.739	0.045949	0.084026	0.971065	1833	1	1.739
KHNYN	3	0.64431	0.71853	0.999509	15471	1	2.8221	0.045994	0.084104	0.971065	1834	2	2.8221
ATP6V1H	3	0.75605	0.78147	0.999509	16931	1	2.5461	0.046	0.084114	0.971065	1835	2	2.5461
OPA3	3	0.78746	0.80249	0.999509	17376	1	2.8326	0.046053	0.0842	0.971065	1836	2	2.8326
NonTargetingControlGuideForHuman_0607	1	0.95394	0.95405	0.999509	20648	0	4.2007	0.046061	0.04608	0.951459	1837	1	4.2007	Y
CCDC122	3	0.91162	0.91164	0.999509	19702	0	0.98247	0.046131	0.08433	0.971065	1838	1	0.98247
TANGO2	3	0.83082	0.83514	0.999509	18100	1	2.8573	0.046159	0.084373	0.971065	1839	2	2.8573
SPTBN2	3	0.46218	0.61718	0.999509	13114	1	2.9723	0.04618	0.084411	0.971065	1840	2	2.9723
SCLY	3	0.31883	0.4725	0.999509	10106	1	2.8023	0.046191	0.084429	0.971065	1841	2	2.8023
RIMS3	3	0.92988	0.92995	0.999509	20099	0	2.9551	0.046222	0.084474	0.971065	1842	2	2.9551
KRT33A	3	0.97453	0.9746	0.999509	21099	0	2.017	0.046313	0.084611	0.971065	1843	1	2.017
TOM1L2	3	0.80217	0.81288	0.999509	17608	1	3.0777	0.046371	0.08471	0.971065	1844	2	3.0777
ISL2	3	0.88353	0.88363	0.999509	19101	0	2.9047	0.046382	0.084722	0.971065	1845	2	2.9047
CLEC12A	3	0.83013	0.83454	0.999509	18090	1	0.82171	0.046404	0.084759	0.971065	1846	1	0.82171
C1orf229	3	0.12472	0.26651	0.998074	5627	1	0.6822	0.046449	0.08483	0.971065	1847	1	0.6822
SQLE	3	0.98964	0.98976	0.999509	21452	0	2.915	0.046488	0.084891	0.971065	1848	2	2.915
PSMB1	3	0.76425	0.78677	0.999509	17046	1	1.2141	0.046495	0.084901	0.971065	1849	1	1.2141
NPM3	3	0.26482	0.41625	0.999509	8870	1	2.8702	0.046509	0.084918	0.971065	1850	2	2.8702
MYPOP	3	0.39769	0.55278	0.999509	11740	1	2.8257	0.046552	0.08499	0.971065	1851	2	2.8257
GBAS	3	0.050399	0.12074	0.983024	2614	1	3.0736	0.046562	0.085006	0.971065	1852	2	3.0736
CCT6A	3	0.47902	0.6339	0.999509	13476	2	-0.074223	0.046631	0.085119	0.971065	1853	1	-0.074223
USP42	3	0.93881	0.93897	0.999509	20319	0	3.2365	0.046648	0.085139	0.971065	1854	2	3.2365
TUT1	3	0.72685	0.76341	0.999509	16537	1	0.73171	0.046676	0.085187	0.971065	1855	1	0.73171
ITK	3	0.50039	0.65477	0.999509	13936	1	2.8524	0.046685	0.085196	0.971065	1856	2	2.8524
NonTargetingControlGuideForHuman_0675	1	0.95331	0.95345	0.999509	20632	0	4.5869	0.046687	0.046711	0.951459	1857	1	4.5869	Y
ARHGEF2	3	0.20013	0.34824	0.998622	7418	1	2.6881	0.046797	0.085368	0.971065	1858	2	2.6881
SFXN1	3	0.98752	0.98764	0.999509	21383	0	2.9971	0.046829	0.085419	0.971065	1859	2	2.9971
TMEM104	3	0.58947	0.69245	0.999509	14852	1	1.4989	0.046858	0.085462	0.971065	1860	1	1.4989
HIF1AN	3	0.98752	0.98764	0.999509	21382	0	3.1518	0.046871	0.085481	0.971065	1861	2	3.1518
NHLRC3	3	0.83842	0.84141	0.999509	18239	1	1.2469	0.046904	0.085528	0.971065	1862	1	1.2469
BDNF	3	0.82126	0.82746	0.999509	17918	1	3.1773	0.046914	0.085549	0.971065	1863	2	3.1773
GPR37	3	0.93529	0.93539	0.999509	20230	0	2.8594	0.046949	0.0856	0.971065	1864	2	2.8594
OR4D11	3	0.22004	0.36924	0.999509	7874	2	-0.32662	0.046995	0.08568	0.971065	1865	1	-0.32662
CCDC96	3	0.048789	0.11725	0.983024	2538	1	3.018	0.047021	0.085722	0.971065	1866	2	3.018
ANKRD24	3	0.18108	0.32794	0.998074	6953	2	-1.4724	0.04704	0.085754	0.971065	1867	1	-1.4724
GADD45A	3	0.67935	0.73651	0.999509	15947	1	0.55065	0.047085	0.085833	0.971065	1868	1	0.55065
LOC100132146	3	0.89185	0.89189	0.999509	19258	0	0.9607	0.047131	0.085902	0.971065	1869	1	0.9607
NonTargetingControlGuideForHuman_0334	1	0.95284	0.953	0.999509	20620	0	4.4147	0.047156	0.047183	0.951459	1870	1	4.4147	Y
CATSPER4	3	0.35173	0.50621	0.999509	10789	2	-0.49826	0.047176	0.085978	0.971065	1871	1	-0.49826
DMRTA2	3	0.90954	0.90958	0.999509	19652	0	0.9441	0.047222	0.086047	0.971065	1872	1	0.9441
hsa-mir-4780	4	0.92667	0.92711	0.999509	20025	1	1.5884	0.047227	0.099356	0.971065	1873	2	1.5884
C10orf82	3	0.68027	0.73698	0.999509	15959	1	1.1527	0.047267	0.086121	0.971065	1874	1	1.1527
OR2T10	3	0.52255	0.66369	0.999509	14134	1	1.3732	0.047313	0.086195	0.971065	1875	1	1.3732
TMF1	3	0.9902	0.9903	0.999509	21464	0	2.9288	0.047321	0.086207	0.971065	1876	2	2.9288
WDR75	3	0.92977	0.92985	0.999509	20096	0	2.6456	0.047331	0.086225	0.971065	1877	2	2.6456
ZBTB3	3	0.52845	0.66615	0.999509	14190	1	1.3215	0.047403	0.08634	0.971065	1878	1	1.3215
GANC	3	0.93226	0.9323	0.999509	20158	0	2.5405	0.047406	0.086342	0.971065	1879	2	2.5405
CDS2	3	0.75694	0.78205	0.999509	16943	1	0.27714	0.047449	0.086405	0.971065	1880	1	0.27714
AKR1C2	3	0.35874	0.5134	0.999509	10924	1	2.8043	0.047471	0.086436	0.971065	1881	2	2.8043
PPP1R3C	3	0.93897	0.93912	0.999509	20324	0	1.1102	0.047494	0.086471	0.971065	1882	1	1.1102
SLC39A11	3	0.89881	0.89892	0.999509	19408	0	2.6885	0.047535	0.086536	0.971065	1883	2	2.6885
RPS17	3	0.55796	0.67853	0.999509	14489	1	0.86891	0.04754	0.086543	0.971065	1884	1	0.86891
ITSN1	3	0.68971	0.74211	0.999509	16071	1	3.0838	0.047557	0.08657	0.971065	1885	2	3.0838
TREM2	3	0.86293	0.86326	0.999509	18707	1	2.9034	0.047605	0.086648	0.971065	1886	2	2.9034
ITGB3BP	3	0.57037	0.68393	0.999509	14634	1	0.58699	0.047631	0.086685	0.971065	1887	1	0.58699
ZNF670	3	0.98286	0.98295	0.999509	21262	0	3.037	0.047632	0.086687	0.971065	1888	2	3.037
NonTargetingControlGuideForHuman_0003	1	0.95234	0.9525	0.999509	20609	0	4.3186	0.047657	0.047681	0.951459	1889	1	4.3186	Y
hsa-mir-513b	4	0.96113	0.96101	0.999509	20817	0	2.1178	0.04766	0.099962	0.971065	1890	2	2.1178
EFCAB3	3	0.37818	0.53311	0.999509	11329	2	-0.42444	0.047676	0.086757	0.971065	1891	1	-0.42444
CCBL1	3	0.95051	0.95071	0.999509	20569	0	2.9552	0.047696	0.086792	0.971065	1892	2	2.9552
PRC1	3	0.73007	0.76533	0.999509	16573	1	2.7658	0.047739	0.086861	0.971065	1893	2	2.7658
GNB5	3	0.071714	0.16536	0.983946	3551	2	-2.425	0.047767	0.086905	0.971065	1894	1	-2.425
TADA3	3	0.40192	0.55705	0.999509	11836	2	-0.52147	0.047812	0.086983	0.971065	1895	1	-0.52147
PPP2R1B	3	0.12012	0.25821	0.998074	5459	1	1.4991	0.047858	0.087055	0.971065	1896	1	1.4991
YY1	3	0.96106	0.96124	0.999509	20812	0	2.9273	0.047858	0.087055	0.971065	1897	2	2.9273
NonTargetingControlGuideForHuman_0779	1	0.95211	0.95225	0.999509	20602	0	4.0981	0.047891	0.047925	0.951459	1898	1	4.0981	Y
TOM1	3	0.40219	0.55733	0.999509	11840	2	-0.3636	0.047903	0.087123	0.971065	1899	1	-0.3636
CXorf66	3	0.13239	0.27514	0.998074	5803	1	0.80838	0.047949	0.087191	0.971065	1900	1	0.80838
STEAP3	3	0.69121	0.74295	0.999509	16091	1	1.8804	0.047994	0.087272	0.971065	1901	1	1.8804
hsa-mir-302d	4	0.88561	0.89637	0.999509	19144	1	0.88965	0.048071	0.10053	0.971065	1902	1	0.88965
IGFBP1	3	0.90277	0.9028	0.999509	19506	0	1.5521	0.04813	0.087505	0.971065	1903	1	1.5521
GPR133	3	0.36098	0.51568	0.999509	10975	1	0.69347	0.048176	0.087573	0.971065	1904	1	0.69347
TMEM8A	3	0.49967	0.6543	0.999509	13928	2	-0.98006	0.048221	0.087645	0.971065	1905	1	-0.98006
ZDHHC14	3	0.48762	0.64238	0.999509	13684	1	2.6929	0.048241	0.08768	0.971065	1906	2	2.6929
OTOP3	3	0.58292	0.68951	0.999509	14785	1	0.16791	0.048266	0.08772	0.971065	1907	1	0.16791
DLGAP1	3	0.94541	0.94557	0.999509	20466	0	2.6068	0.048273	0.08773	0.971065	1908	2	2.6068
TSKU	3	0.71113	0.75418	0.999509	16337	1	2.9258	0.048322	0.087819	0.971065	1909	2	2.9258
hsa-mir-143	4	0.65135	0.78483	0.999509	15563	1	1.8787	0.048335	0.10087	0.971065	1910	2	1.8787
DRAM1	3	0.31345	0.46694	0.999509	9987	2	-0.75702	0.048357	0.087873	0.971065	1911	1	-0.75702
ECI2	3	0.81164	0.81992	0.999509	17762	1	3.0521	0.048376	0.087904	0.971065	1912	2	3.0521
ADRA2A	3	0.3311	0.48512	0.999509	10352	2	-0.72066	0.048448	0.088028	0.971065	1913	1	-0.72066
AIM2	3	0.62952	0.71127	0.999509	15289	1	2.6852	0.048493	0.088099	0.971065	1914	2	2.6852
NUDT15	3	0.88852	0.88858	0.999509	19189	0	2.0721	0.048539	0.08817	0.971065	1915	1	2.0721
CFB	3	0.69419	0.7446	0.999509	16124	1	2.8645	0.04855	0.08818	0.971065	1916	2	2.8645
NonTargetingControlGuideForHuman_0053	1	0.95144	0.95158	0.999509	20588	0	3.6062	0.048564	0.04863	0.951459	1917	1	3.6062	Y
SYNPO2L	3	0.98884	0.98897	0.999509	21429	0	3.125	0.048582	0.08824	0.971065	1918	2	3.125
CYGB	3	0.36046	0.51515	0.999509	10960	1	0.3004	0.048584	0.088243	0.971065	1919	1	0.3004
KLHL6	3	0.78151	0.79831	0.999509	17290	1	0.75274	0.04863	0.088307	0.971065	1920	1	0.75274
CENPM	3	0.91519	0.91519	0.999509	19780	0	2.8521	0.048647	0.088331	0.971065	1921	2	2.8521
RRAGC	3	0.010615	0.028364	0.949936	627	1	1.3684	0.048675	0.08837	0.971065	1922	1	1.3684
NonTargetingControlGuideForHuman_0286	1	0.9513	0.95144	0.999509	20586	0	4.5626	0.048705	0.048782	0.951459	1923	1	4.5626	Y
FLJ27352	2	0.50443	0.54613	0.999509	13973	1	1.8705	0.048745	0.083627	0.971065	1924	1	1.8705
GSG2	3	0.31945	0.47311	0.999509	10115	2	-0.50204	0.048766	0.08851	0.971065	1925	1	-0.50204
GRASP	3	0.16374	0.3092	0.998074	6518	1	3.0347	0.048777	0.088531	0.971065	1926	2	3.0347
DMC1	3	0.81477	0.82231	0.999509	17809	1	3.1926	0.048799	0.088561	0.971065	1927	2	3.1926
FSCN1	3	0.099009	0.21894	0.998074	4624	2	-1.8314	0.048811	0.08858	0.971065	1928	1	-1.8314
TMEM57	3	0.12113	0.26	0.998074	5503	2	-1.2945	0.048902	0.088724	0.971065	1929	1	-1.2945
TMPRSS9	3	0.80164	0.8125	0.999509	17597	1	3.1133	0.04893	0.088766	0.971065	1930	2	3.1133
NonTargetingControlGuideForHuman_0985	1	0.951	0.95117	0.999509	20577	0	3.8011	0.049002	0.049084	0.951459	1931	1	3.8011	Y
ASB14	3	0.96714	0.96723	0.999509	20935	0	2.932	0.049006	0.088877	0.971065	1932	2	2.932
DPYSL3	3	0.021178	0.054466	0.977478	1191	1	2.9975	0.04906	0.088964	0.971065	1933	2	2.9975
CTAGE15	3	0.98611	0.98624	0.999509	21345	0	2.9032	0.049071	0.088983	0.971065	1934	2	2.9032
COX7A1	3	0.86475	0.865	0.999509	18740	1	2.9298	0.049126	0.089069	0.971065	1935	2	2.9298
CES5A	3	0.86341	0.86371	0.999509	18717	1	1.3464	0.049129	0.089072	0.971065	1936	1	1.3464
DPPA4	3	0.0093565	0.02512	0.949936	551	1	0.56056	0.04922	0.089217	0.971065	1937	1	0.56056
FAM160A1	3	0.96749	0.96756	0.999509	20942	0	2.6489	0.049224	0.089223	0.971065	1938	2	2.6489
NonTargetingControlGuideForHuman_0252	1	0.95076	0.95095	0.999509	20572	0	4.3424	0.049237	0.049346	0.951459	1939	1	4.3424	Y
H3F3B	3	0.84476	0.84693	0.999509	18357	1	2.822	0.049322	0.089376	0.971065	1940	2	2.822
ABCA4	3	0.68454	0.73931	0.999509	16015	1	2.9498	0.049344	0.089413	0.971065	1941	2	2.9498
MZT2A	3	0.98633	0.98646	0.999509	21350	0	2.772	0.049398	0.0895	0.971065	1942	2	2.772
SUDS3	3	0.90192	0.90199	0.999509	19489	0	2.8546	0.049409	0.089524	0.971065	1943	2	2.8546
CEPT1	3	0.84139	0.84398	0.999509	18301	1	2.6748	0.04942	0.08954	0.971065	1944	2	2.6748
SAMD4B	3	0.66092	0.72685	0.999509	15697	1	1.3927	0.049424	0.089546	0.971065	1945	1	1.3927
MAGEL2	3	0.099097	0.21911	0.998074	4627	2	-0.21164	0.049424	0.089546	0.971065	1946	1	-0.21164
OR6C68	3	0.86178	0.86218	0.999509	18686	1	2.7121	0.049431	0.08956	0.971065	1947	2	2.7121
OR2L13	3	0.27031	0.42201	0.999509	9007	1	3.1044	0.049486	0.089641	0.971065	1948	2	3.1044
ZNF552	3	0.46406	0.61907	0.999509	13167	2	-0.34327	0.049492	0.089652	0.971065	1949	1	-0.34327
RPL30	3	0.88421	0.88431	0.999509	19118	0	3.0839	0.049519	0.089686	0.971065	1950	2	3.0839
DYNAP	3	0.5308	0.66713	0.999509	14214	1	0.65146	0.049537	0.089715	0.971065	1951	1	0.65146
SP3	3	0.57569	0.68632	0.999509	14707	1	2.9234	0.049562	0.089759	0.971065	1952	2	2.9234
HAPLN4	3	0.24293	0.39332	0.999509	8392	1	2.9995	0.049595	0.089801	0.971065	1953	2	2.9995
SP6	3	0.31183	0.46527	0.999509	9965	2	-0.85685	0.049628	0.089852	0.971065	1954	1	-0.85685
KCNA6	3	0.95665	0.95686	0.999509	20716	0	3.0874	0.049628	0.089852	0.971065	1955	2	3.0874
EIF1AD	3	0.98326	0.98337	0.999509	21271	0	2.5726	0.049639	0.089868	0.971065	1956	2	2.5726
C11orf52	3	0.83539	0.83887	0.999509	18180	1	1.3181	0.049719	0.090003	0.971065	1957	1	1.3181
hsa-mir-548n	2	0.49061	0.5364	0.999509	13749	1	1.928	0.049752	0.08447	0.971065	1958	1	1.928
SPATA31D1	3	0.55803	0.67856	0.999509	14490	1	1.3104	0.049764	0.090072	0.971065	1959	1	1.3104
SRP68	3	0.082229	0.18647	0.998074	3961	2	-2.3307	0.049855	0.090208	0.971065	1960	1	-2.3307
MTCH2	3	0.37407	0.52896	0.999509	11257	1	0.24198	0.0499	0.090283	0.971065	1961	1	0.24198
VANGL1	3	0.90771	0.90774	0.999509	19608	0	2.7489	0.049924	0.090328	0.971065	1962	2	2.7489
SNRNP27	3	0.34998	0.50431	0.999509	10754	2	-0.57361	0.049946	0.090362	0.971065	1963	1	-0.57361
PRSS16	3	0.72053	0.75964	0.999509	16453	1	2.8947	0.049957	0.090382	0.971065	1964	2	2.8947
hsa-mir-3939	4	0.52377	0.68695	0.999509	14143	2	1.5626	0.049964	0.10315	0.971065	1965	2	1.5626
INCA1	3	0.89953	0.89962	0.999509	19426	0	2.9428	0.049968	0.090399	0.971065	1966	2	2.9428
GRM2	3	0.95359	0.95381	0.999509	20640	0	2.7896	0.049979	0.090414	0.971065	1967	2	2.7896
RPRD1A	3	0.94747	0.94767	0.999509	20512	0	3.2384	0.04999	0.090426	0.971065	1968	2	3.2384
HIST1H2BE	3	0.53429	0.66859	0.999509	14251	1	0.11432	0.049991	0.090427	0.971065	1969	1	0.11432
ASPHD2	3	0.62992	0.71146	0.999509	15294	1	1.4877	0.050036	0.0905	0.971065	1970	1	1.4877
APOE	3	0.11751	0.25348	0.998074	5357	1	2.8926	0.050067	0.090545	0.971065	1971	2	2.8926
ETV2	3	0.76282	0.78582	0.999509	17025	1	3.0581	0.0501	0.090597	0.971065	1972	2	3.0581
ZNF655	3	0.21795	0.36703	0.999509	7827	1	3.138	0.050127	0.090637	0.971065	1973	2	3.138
MTR	3	0.97142	0.97149	0.999509	21030	0	2.7447	0.050155	0.090686	0.971065	1974	2	2.7447
TMEM244	3	0.44258	0.59772	0.999509	12679	1	3.142	0.050188	0.090739	0.971065	1975	2	3.142
RANBP3L	2	0.58848	0.60861	0.999509	14846	1	1.8742	0.05024	0.084838	0.971065	1976	1	1.8742
CDK11B	3	0.92722	0.92727	0.999509	20040	0	1.0527	0.050263	0.090865	0.971065	1977	1	1.0527
hsa-mir-634	4	0.14299	0.30272	0.998074	6037	3	-0.85059	0.0503	0.10361	0.971065	1978	1	-0.85059
hsa-mir-3182	4	0.19746	0.38146	0.999509	7353	2	1.6107	0.050308	0.10362	0.971065	1979	2	1.6107
PRM3	3	0.86304	0.86336	0.999509	18710	1	2.0588	0.050399	0.091076	0.971065	1980	1	2.0588
MRPL24	3	0.55927	0.67908	0.999509	14511	1	2.8009	0.050441	0.091138	0.971065	1981	2	2.8009
CECR5	3	0.049628	0.11905	0.983024	2581	1	0.50821	0.050444	0.091141	0.971065	1982	1	0.50821
GPATCH8	3	0.656	0.7244	0.999509	15626	1	0.31105	0.05049	0.09121	0.971065	1983	1	0.31105
PANX1	3	0.88998	0.89002	0.999509	19215	0	2.8648	0.050496	0.091218	0.971065	1984	2	2.8648
LIX1L	3	0.97191	0.97199	0.999509	21040	0	2.6457	0.050507	0.091236	0.971065	1985	2	2.6457
FAM184A	3	0.30442	0.45754	0.999509	9800	1	0.13155	0.050535	0.091273	0.971065	1986	1	0.13155
NonTargetingControlGuideForHuman_0581	1	0.94943	0.94966	0.999509	20547	0	4.0934	0.050566	0.050631	0.951459	1987	1	4.0934
EIF4ENIF1	3	0.91172	0.91174	0.999509	19703	0	2.9064	0.050596	0.091369	0.971065	1988	2	2.9064
FBXO17	3	0.23791	0.38802	0.999509	8289	2	-2.733	0.050626	0.091423	0.971065	1989	1	-2.733
VBP1	3	0.52695	0.6655	0.999509	14174	1	2.4366	0.050671	0.091493	0.971065	1990	2	2.4366
TRIM49	3	0.98698	0.9871	0.999509	21368	0	2.6114	0.050706	0.091541	0.971065	1991	2	2.6114
COMMD4	3	0.37173	0.52659	0.999509	11202	1	3.0827	0.05075	0.091616	0.971065	1992	2	3.0827
SORCS3	3	0.75212	0.77898	0.999509	16873	1	2.633	0.050761	0.091637	0.971065	1993	2	2.633
SLC6A19	3	0.6732	0.73314	0.999509	15856	1	1.4111	0.050762	0.091638	0.971065	1994	1	1.4111
LUZP4	3	0.63729	0.71509	0.999509	15378	1	2.4245	0.050806	0.091711	0.971065	1995	2	2.4245
LTBR	3	0.59685	0.69586	0.999509	14937	1	1.3187	0.050807	0.091714	0.971065	1996	1	1.3187
hsa-mir-1538	4	0.55359	0.70952	0.999509	14440	1	1.8765	0.050923	0.1045	0.971065	1997	2	1.8765
MYL1	3	0.74633	0.77534	0.999509	16802	1	3.1244	0.050939	0.09192	0.971065	1998	2	3.1244
BHLHE22	3	0.1507	0.29498	0.998074	6205	1	0.64168	0.050943	0.091928	0.971065	1999	1	0.64168
[truncated: 19,670 more rows]
