# Supplementary material for: Glucosylceramide is essential for Heartland and Dabie bandavirus glycoprotein-induced membrane fusion
Source: PLoS Pathog. 2023 Mar 15;19(3):e1011232. doi: 10.1371/journal.ppat.1011232 (PMC10016662; doi:10.1371/journal.ppat.1011232)
Supplement: S2 File — The indicated samples were collected for quantitative measurement of GlcCer and GalCer, levels are quantified using an SFC-MS/MS method. (XLSX) [file ppat.1011232.s014.xlsx]

## Sheet: Sheet1
Sample	Sample ID	Results （pmole/ total sample）
		C14-GalCer	C14-GluCer	C16-GalCer	C16-GluCer	C18-GalCer	C18-GluCer	C20-GalCer	C20-GluCer	C22-GalCer	C22-GluCer	C22:1-GluCer	C24-GalCer	C24-GluCer	C24:1-GalCer	C24:1-GluCer	C25-GluCer	C26-GluCer	C26:1-GluCer
1	NC	1.38547	6.46633	82.4658	465.209	15.5902	130.758	1.7483	21.7254	9.49313	214.084	11.7348	11.3111	372.394	12.2003	297.768	7.55474	4.05	6.59796
2	SPT	0.813963	2.39968	27.6494	205.212	4.01155	54.4491	0.266372	4.76892	0.925336	38.7926	1.81481	1.32234	79.1844	1.52852	57.2045	1.04783	0.541073	0.60315
3	UGCG	2.15217	0.233808	94.8057	15.3747	19.5806	3.44164	2.14689	0.548187	11.2041	4.93064	0.203684	15.1088	11.8677	14.2019	9.59242	0.164512	0.0853875	0.0252409
4	UGT8	0.0720552	6.37979	4.08926	457.706	0.95618	135.192	0.100876	20.9288	0.722454	207.748	10.7593	0.798668	380.97	0.576951	297.369	7.50627	4.56207	6.7265
5	Con	3.66609	7.70293	189.513	482.776	30.2605	156.924	2.27363	20.7771	16.0107	235.937	14.0437	21.8178	463.555	22.9809	377.493	8.69194	6.62069	10.5859
6	DKO	3.91308	11.1587	145.171	771.549	25.2019	238.755	2.25167	35.716	11.7579	359.65	24.5094	15.7963	605.623	19.6307	549.575	11.6055	8.66172	12.3197
7	DMSO	2.99722	7.94684	158.024	688.337	22.5303	165.505	2.45448	24.6294	11.0539	277.391	18.6774	13.3451	496.461	15.5553	393.344	9.39508	6.35446	8.37276
8	NB-DNJ	1.81939	0.712428	85.4328	44.1605	11.1882	14.1321	1.37583	1.71761	9.77174	28.5878	1.88126	12.7354	45.8957	12.9498	37.0326	0.366482	0.36527	0.564815
